# Supplementary material for: Diaqua­bis(2-bromo­benzoato-κO)bis­(N,N-diethyl­nicotinamide-κN 1)manganese(II)
Source: Acta Crystallogr Sect E Struct Rep Online. 2009 Apr 18;65(Pt 5):m533–4. doi: 10.1107/S160053680901383X (PMC2977587; doi:10.1107/S160053680901383X)
Supplement: Supplementary file 2 [file e-65-0m533-Isup2.hkl]

#
# h,k,l, Fc-squared, Fo-squared, sigma(Fo-squared) and status flag
#
data_I
_shelx_title ' el29 in P 21/n'
_shelx_refln_list_code          4
_shelx_F_calc_maximum      224.61
_exptl_crystal_F_000       861.85
_reflns_d_resolution_high  0.7490
 
loop_
 _symmetry_equiv_pos_as_xyz
 'x, y, z'
 '-x+1/2, y+1/2, -z+1/2'
 '-x, -y, -z'
 'x-1/2, -y-1/2, z-1/2'
 
_cell_length_a    13.3022
_cell_length_b    10.2746
_cell_length_c    15.0010
_cell_angle_alpha  90.000
_cell_angle_beta  114.798
_cell_angle_gamma  90.000
 
_shelx_F_squared_multiplier     1.000
 
loop_
 _refln_index_h
 _refln_index_k
 _refln_index_l
 _refln_F_squared_calc
 _refln_F_squared_meas
 _refln_F_squared_sigma
 _refln_observed_status
   2   0   0       19.86       31.19      4.52 o
   4   0   0      363.52      312.82      9.64 o
   6   0   0    12278.30    11446.63    286.99 o
   8   0   0     1038.99     1040.25     32.95 o
  10   0   0       10.19       13.32     15.64 o
  12   0   0     3522.55     3173.72    337.45 o
  14   0   0      262.47      288.33     32.90 o
  16   0   0      481.17      538.67     72.03 o
   1   1   0      108.95      184.06      5.68 o
   2   1   0     4089.70     4038.40    132.01 o
   3   1   0     5137.60     4799.77    142.40 o
   4   1   0     4278.50     4017.28     98.01 o
   5   1   0     1028.55     1062.70     32.37 o
   6   1   0       81.94       99.40      6.20 o
   7   1   0     3334.79     3091.05     94.35 o
   8   1   0      400.67      341.01     11.80 o
   9   1   0     6545.16     6201.56    234.84 o
  10   1   0     4521.51     4190.01    205.07 o
  11   1   0     2111.19     1914.84     85.65 o
  12   1   0     2427.17     2287.30    121.84 o
  13   1   0       68.07       58.72     16.42 o
  14   1   0       40.26       29.27     16.43 o
  15   1   0      178.94      175.46     21.96 o
  16   1   0      354.68      359.60     28.61 o
   0   2   0     5874.34     6273.48    241.84 o
   1   2   0    21852.62    22693.15    839.72 o
   2   2   0    25666.00    25292.55    714.19 o
   3   2   0      156.30      208.46      5.39 o
   4   2   0     9262.78     9321.28    244.38 o
   5   2   0       67.85       53.25      4.33 o
   6   2   0       83.45       56.42      5.14 o
   7   2   0    10135.91     9867.49    192.84 o
   8   2   0     1310.95     1324.68     33.30 o
   9   2   0     1797.20     1752.10     45.38 o
  10   2   0     1711.06     1615.77     53.07 o
  11   2   0     1063.86     1021.79     59.89 o
  12   2   0      166.51      141.03     17.14 o
  13   2   0      808.81      770.30     29.90 o
  14   2   0       80.73       81.31     18.64 o
  15   2   0      221.37      236.16     26.67 o
   1   3   0     2331.77     2365.06     81.95 o
   2   3   0     5968.97     6231.55    188.01 o
   3   3   0      107.24      108.69     10.41 o
   4   3   0      779.17      794.46     25.81 o
   5   3   0     5256.97     5160.60    118.12 o
   6   3   0      285.97      318.79      8.23 o
   7   3   0        4.50       12.85      5.00 o
   8   3   0       24.86       24.65      6.00 o
   9   3   0     1060.26     1045.61     36.79 o
  10   3   0     3183.80     3027.33    130.42 o
  11   3   0     3646.38     3491.57    106.87 o
  12   3   0       45.08       33.54     14.47 o
  13   3   0       33.10       35.12     15.96 o
  14   3   0      128.81      121.81     19.87 o
  15   3   0      111.04       82.63     20.42 o
   0   4   0     6609.66     7389.01    290.18 o
   1   4   0      231.19      295.74      7.37 o
   2   4   0    11820.26    12154.25    411.14 o
   3   4   0     5060.90     5556.02    148.18 o
   4   4   0     8572.48     8705.65    194.77 o
   5   4   0     2381.93     2577.94     53.18 o
   6   4   0       79.24       57.80      6.87 o
   7   4   0     1502.99     1534.55     44.02 o
   8   4   0     7464.17     7631.13    169.82 o
   9   4   0      298.24      324.00     15.01 o
  10   4   0     1346.81     1279.04     51.43 o
  11   4   0        0.64       -2.69     12.93 o
  12   4   0       11.68       15.29     14.13 o
  13   4   0       77.53       89.24     17.80 o
  14   4   0      851.40      831.36     32.86 o
  15   4   0        8.97       14.53     20.11 o
   1   5   0     2134.31     2174.33     72.74 o
   2   5   0     9840.34    10375.52    334.34 o
   3   5   0       23.94       23.75      4.30 o
   4   5   0     6701.29     6323.96    116.43 o
   5   5   0      535.83      508.78     14.18 o
   6   5   0      245.28      256.68     15.93 o
   7   5   0       16.33        7.03      7.40 o
   8   5   0     3518.89     3408.41     50.34 o
   9   5   0       43.86       26.48      9.58 o
  10   5   0      240.85      227.14     15.00 o
  11   5   0     2007.17     1954.51     40.34 o
  12   5   0     1577.91     1592.70     43.28 o
  13   5   0      223.82      217.58     21.39 o
  14   5   0       11.03        4.33     17.31 o
  15   5   0        4.85       18.91     27.58 o
   0   6   0     6264.50     6595.93    356.53 o
   1   6   0     5538.77     5803.97    145.05 o
   2   6   0      300.47      294.67     10.42 o
   3   6   0      187.49      229.79      7.75 o
   4   6   0      940.69      920.49     19.09 o
   5   6   0     2160.99     2118.90     25.73 o
   6   6   0     2806.13     2766.61     48.74 o
   7   6   0     5631.88     5489.25     66.96 o
   8   6   0       99.96      118.51     12.14 o
   9   6   0     1817.12     1758.48     33.63 o
  10   6   0     1904.94     1943.20     32.96 o
  11   6   0      492.11      467.74     22.00 o
  12   6   0      480.01      467.08     23.47 o
  13   6   0      637.34      633.15     31.49 o
  14   6   0       15.42       11.56     18.57 o
   1   7   0        5.35        6.14      4.59 o
   2   7   0      475.83      524.39     16.72 o
   3   7   0     6225.07     6217.34    180.82 o
   4   7   0       34.10       45.22      6.17 o
   5   7   0     3446.30     3389.06     36.05 o
   6   7   0     1211.58     1200.99     24.91 o
   7   7   0      146.21      170.41     13.98 o
   8   7   0      343.53      313.21     16.27 o
   9   7   0     3071.98     3086.60     43.69 o
  10   7   0      162.54      156.44     15.59 o
  11   7   0      167.09      187.05     16.93 o
  12   7   0       22.04       25.38     14.89 o
  13   7   0      705.97      683.95     31.82 o
   0   8   0     8322.79     8392.89    123.89 o
   1   8   0      179.66      175.27     20.49 o
   2   8   0       88.59       84.07      8.18 o
   3   8   0      142.26      128.43     12.67 o
   4   8   0       12.14       10.49      7.56 o
   5   8   0     1174.76     1171.17     29.30 o
   6   8   0     7188.35     6968.57     99.62 o
   7   8   0     2643.15     2527.32     44.42 o
   8   8   0       64.67       58.32     13.65 o
   9   8   0      334.71      327.95     20.85 o
  10   8   0      147.39      152.37     18.16 o
  11   8   0        9.55       11.42     20.60 o
  12   8   0     1300.45     1350.36     46.19 o
  13   8   0      173.65      181.14     27.85 o
   1   9   0       68.53       49.79     18.26 o
   2   9   0     1156.39     1187.85     25.27 o
   3   9   0       16.53       15.62      8.09 o
   4   9   0     1679.49     1701.85     49.14 o
   5   9   0      519.40      571.57     34.09 o
   6   9   0        8.23       13.22     19.57 o
   7   9   0       51.75       37.60     22.12 o
   8   9   0       52.05       55.30     18.25 o
   9   9   0      177.81      166.08     22.57 o
  10   9   0      667.72      716.32     36.10 o
  11   9   0      406.72      495.43     34.44 o
  12   9   0      414.61      465.36     33.14 o
   0  10   0     1220.40     1083.13     59.64 o
   1  10   0      618.09      649.29     36.75 o
   2  10   0     1812.39     1793.76     52.36 o
   3  10   0      114.08      118.03     13.51 o
   4  10   0      793.66      771.32     20.36 o
   5  10   0      194.95      219.40     28.49 o
   6  10   0       42.93       66.53     22.41 o
   7  10   0      451.45      450.35     38.31 o
   8  10   0     1083.59     1092.67     51.55 o
   9  10   0       10.19       19.40     21.16 o
  10  10   0      249.23      282.66     28.36 o
  11  10   0      106.39      143.52     25.89 o
   1  11   0      290.02      321.41     32.55 o
   2  11   0       85.43       94.44     24.76 o
   3  11   0      296.58      313.45     30.74 o
   4  11   0       62.98       64.39     14.37 o
   5  11   0      876.42      875.04     46.47 o
   6  11   0        7.09       12.84     25.06 o
   7  11   0      195.69      203.09     31.62 o
   8  11   0        0.63       20.61     26.22 o
   9  11   0       45.61       26.43     23.27 o
   0  12   0        4.19       23.10     31.92 o
   1  12   0     1605.14     1502.86     54.93 o
   2  12   0      664.53      629.12     42.02 o
   3  12   0        1.31      -17.12     22.56 o
   4  12   0      553.02      571.08     44.09 o
   5  12   0       71.70       53.35     16.33 o
   6  12   0      292.56      239.33     33.38 o
   7  12   0      345.58      426.51     41.29 o
   1  13   0      266.92      239.92     33.10 o
   2  13   0      100.37      120.37     30.87 o
   3  13   0      179.58      214.09     34.35 o
   4  13   0      787.77      796.30     53.31 o
   5  13   0        2.65       -5.91     26.52 o
 -15   0   1     1918.59     1940.77    195.08 o
 -13   0   1     1049.00      947.58     96.60 o
 -11   0   1     2314.65     2143.58    230.99 o
  -9   0   1    12722.36    12093.38    401.69 o
  -7   0   1      130.89      175.09      9.85 o
  -5   0   1      495.37      434.73     16.55 o
  -3   0   1     5963.41     5632.16    219.14 o
  -1   0   1     1969.85     1965.30     50.63 o
   1   0   1    21295.09    19453.49   3274.80 o
   3   0   1     5335.46     5098.11    222.92 o
   5   0   1     7900.02     7688.90    329.07 o
   7   0   1     2820.10     2483.53    110.92 o
   9   0   1     4820.13     4337.15    461.14 o
  11   0   1      182.45      149.22     21.65 o
  13   0   1     1286.43     1267.87    153.92 o
  15   0   1      181.02      149.34     32.86 o
 -16   1   1        4.21       -4.35     19.16 o
 -15   1   1       97.09      105.97     19.99 o
 -14   1   1      124.31      105.99     18.68 o
 -13   1   1      904.75      863.48     61.53 o
 -12   1   1      893.58      813.95     29.16 o
 -11   1   1      447.96      418.15     20.93 o
 -10   1   1       82.20       83.83     12.47 o
  -9   1   1       81.95       78.37      8.27 o
  -8   1   1      393.46      398.87     10.30 o
  -7   1   1     2265.07     2056.63     38.26 o
  -6   1   1     6318.21     5830.84    117.78 o
  -5   1   1     3799.00     3411.80     84.41 o
  -4   1   1    10181.78     9600.60    263.77 o
  -3   1   1     7177.31     7035.60    193.37 o
  -2   1   1     4351.43     4274.52    174.85 o
  -1   1   1     7446.07     7143.82    216.26 o
   0   1   1    16827.51    17592.75    601.41 o
   1   1   1     3218.07     3340.64     96.87 o
   2   1   1     1980.82     2041.59    141.74 o
   3   1   1     9952.96     9902.04    245.42 o
   4   1   1     7403.10     6992.78    225.15 o
   5   1   1     2666.77     2817.62     85.96 o
   6   1   1    13359.55    13013.84    416.98 o
   7   1   1     5545.34     5383.99    153.36 o
   8   1   1      829.31      832.71     16.73 o
   9   1   1      552.50      533.77     22.91 o
  10   1   1     2835.00     2678.84    142.94 o
  11   1   1       10.06        9.57     12.71 o
  12   1   1      607.63      554.91     35.07 o
  13   1   1     1132.98     1082.57     75.71 o
  14   1   1       20.83       -1.78     17.57 o
  15   1   1       83.79       72.96     20.68 o
 -16   2   1      900.19      953.25     75.83 o
 -15   2   1      375.40      339.41     24.72 o
 -14   2   1      273.15      267.85     22.08 o
 -13   2   1      210.67      209.49     19.40 o
 -12   2   1     1514.33     1483.74     61.83 o
 -11   2   1     1642.44     1595.68     71.91 o
 -10   2   1     2106.43     2013.77     54.14 o
  -9   2   1      479.17      493.64     16.80 o
  -8   2   1     2920.63     2783.50     61.22 o
  -7   2   1       94.61      105.03      5.54 o
  -6   2   1      143.04       99.71      4.97 o
  -5   2   1     6763.36     6896.66    162.75 o
  -4   2   1    21386.92    21117.33    621.47 o
  -3   2   1      753.82      730.35     17.66 o
  -2   2   1    10082.46     9850.18    312.39 o
  -1   2   1     5108.46     5261.17    152.90 o
   0   2   1     9350.24     9563.20    348.51 o
   1   2   1    11811.38    12834.35    601.68 o
   2   2   1     7095.30     7441.62    286.87 o
   3   2   1     6401.56     6480.24    214.45 o
   4   2   1     8121.61     7737.74    241.95 o
   5   2   1     1286.06     1146.17     41.31 o
   6   2   1      419.96      382.11     11.49 o
   7   2   1      177.36      164.05      8.26 o
   8   2   1      170.08      153.14      9.23 o
   9   2   1        2.13       -3.61     10.30 o
  10   2   1      842.11      800.48     40.01 o
  11   2   1     1455.29     1405.14     76.20 o
  12   2   1      853.59      870.77     58.68 o
  13   2   1      262.64      257.73     21.50 o
  14   2   1      399.71      411.25     39.16 o
  15   2   1        1.79       -7.36     18.67 o
 -16   3   1        2.59        2.69     19.67 o
 -15   3   1        3.11       12.78     17.82 o
 -14   3   1      947.64      929.64     44.25 o
 -13   3   1      135.54      149.45     19.11 o
 -12   3   1     1400.05     1389.04     66.68 o
 -11   3   1       89.22       87.06     14.66 o
 -10   3   1      121.09      143.55     14.51 o
  -9   3   1        2.49        3.92      7.89 o
  -8   3   1      770.93      744.64     16.98 o
  -7   3   1      410.49      396.60     10.12 o
  -6   3   1     1240.45     1119.65     25.50 o
  -5   3   1     4342.66     4341.63    122.26 o
  -4   3   1    10870.17    10246.69    265.59 o
  -3   3   1        2.43        8.24      2.79 o
  -2   3   1    10932.12    11235.58    376.60 o
  -1   3   1     5025.08     5210.62    148.98 o
   0   3   1     4209.94     4481.67    142.84 o
   1   3   1      788.37      671.34     39.00 o
   2   3   1    14944.64    15532.12    503.85 o
   3   3   1    12028.13    12793.68    320.05 o
   4   3   1     7413.77     8007.06    168.05 o
   5   3   1      189.80      188.21      8.75 o
   6   3   1     2426.47     2482.91     64.76 o
   7   3   1     2757.05     2552.65     58.59 o
   8   3   1     7549.56     7336.74    148.63 o
   9   3   1       63.36       56.97     12.09 o
  10   3   1       37.00       40.67     12.79 o
  11   3   1       82.26       81.70     15.03 o
  12   3   1     1334.07     1334.15     68.92 o
  13   3   1     1138.30     1148.26     66.14 o
  14   3   1     1559.05     1595.41    103.96 o
  15   3   1      599.63      624.21     33.70 o
 -15   4   1       65.29       53.19     19.56 o
 -14   4   1        6.29        3.44     16.42 o
 -13   4   1       91.13       98.42     17.52 o
 -12   4   1      200.37      164.57     17.66 o
 -11   4   1     6307.25     6036.95    233.40 o
 -10   4   1        4.06        5.79      9.67 o
  -9   4   1      442.46      422.31     15.61 o
  -8   4   1      203.89      195.51      8.32 o
  -7   4   1     4417.12     4440.09    112.00 o
  -6   4   1      460.96      467.47     14.96 o
  -5   4   1     4046.94     3972.80    115.42 o
  -4   4   1       13.37       12.50      3.43 o
  -3   4   1      666.24      578.75     13.80 o
  -2   4   1    13278.56    14200.03    396.22 o
  -1   4   1     5183.71     5163.46    149.57 o
   0   4   1     1973.80     2167.79     49.32 o
   1   4   1     2606.82     2679.94     90.12 o
   2   4   1       72.66       80.32      4.35 o
   3   4   1       27.71       34.16      5.26 o
   4   4   1       13.68       10.92      5.49 o
   5   4   1    15483.88    15447.91    270.43 o
   6   4   1       67.56       83.07      7.79 o
   7   4   1      237.46      282.99     12.52 o
   8   4   1      118.35      141.28     10.31 o
   9   4   1      378.04      344.55     16.77 o
  10   4   1       10.27        4.79     12.21 o
  11   4   1     3161.80     2995.11    121.29 o
  12   4   1      505.69      485.91     31.71 o
  13   4   1       53.59       78.49     17.53 o
  14   4   1      114.76      104.78     20.54 o
  15   4   1        0.13       10.98     20.11 o
 -15   5   1        4.12       -3.09     18.42 o
 -14   5   1       12.43       12.77     17.47 o
 -13   5   1     1628.41     1681.32     39.87 o
 -12   5   1        1.78        3.92     13.69 o
 -11   5   1      567.15      586.70     22.60 o
 -10   5   1      364.16      367.64     18.07 o
  -9   5   1      180.44      188.84     12.12 o
  -8   5   1      479.22      497.99     16.16 o
  -7   5   1     1146.82     1154.48     22.44 o
  -6   5   1      921.21      867.95     18.06 o
  -5   5   1     3494.63     3245.13     22.11 o
  -4   5   1     2853.37     2944.13     39.56 o
  -3   5   1        3.25       15.04      4.71 o
  -2   5   1     8320.77     9071.28    222.52 o
  -1   5   1      507.87      534.99     15.81 o
   0   5   1        6.47        5.70      2.69 o
   1   5   1     6064.77     6000.14    212.64 o
   2   5   1     7440.46     7541.13    289.41 o
   3   5   1     5560.08     5642.56    209.20 o
   4   5   1      860.89      871.98     26.68 o
   5   5   1      289.85      301.45     12.78 o
   6   5   1      267.10      269.22     11.63 o
   7   5   1     3232.07     3222.85     42.82 o
   8   5   1      773.57      766.35     18.90 o
   9   5   1     2527.46     2513.72     61.81 o
  10   5   1     1263.52     1191.14     37.50 o
  11   5   1       74.76       89.38     16.30 o
  12   5   1       21.56       43.09     15.82 o
  13   5   1      436.37      426.61     25.86 o
  14   5   1     1505.72     1517.76     42.13 o
 -14   6   1      165.36      185.52     22.84 o
 -13   6   1       50.61       85.67     17.87 o
 -12   6   1      435.97      419.09     21.98 o
 -11   6   1      141.42      129.42     14.72 o
 -10   6   1     2074.28     1959.90     35.84 o
  -9   6   1     5743.84     5633.05     87.33 o
  -8   6   1     1969.29     2018.51     39.10 o
  -7   6   1     1177.47     1209.02     20.92 o
  -6   6   1      194.11      176.31     10.99 o
  -5   6   1      111.71       96.92      5.48 o
  -4   6   1     2363.67     2374.54     42.13 o
  -3   6   1     3039.14     2908.28     59.11 o
  -2   6   1     6600.37     6202.06    149.07 o
  -1   6   1       91.58      101.89      5.32 o
   0   6   1     1543.56     1948.94     57.84 o
   1   6   1      481.68      518.08     21.59 o
   2   6   1       82.15       92.09      5.23 o
   3   6   1     1421.22     1417.30     51.19 o
   4   6   1     1302.58     1237.13     33.02 o
   5   6   1       12.66       18.09      7.43 o
   6   6   1      575.42      575.51     17.38 o
   7   6   1     1312.85     1345.29     22.79 o
   8   6   1       17.74        9.36      9.50 o
   9   6   1      603.80      609.52     20.83 o
  10   6   1       80.24       86.75     13.36 o
  11   6   1       32.33       23.84     13.20 o
  12   6   1      851.30      888.09     32.53 o
  13   6   1      128.05      122.22     20.03 o
  14   6   1        3.27       11.62     19.04 o
 -14   7   1      120.51      170.83     22.55 o
 -13   7   1      195.88      195.18     19.35 o
 -12   7   1     1407.09     1508.64     33.96 o
 -11   7   1        2.39       -0.91     12.55 o
 -10   7   1      255.25      229.90     16.65 o
  -9   7   1       17.26       10.77     10.89 o
  -8   7   1       25.26       19.42      9.80 o
  -7   7   1      889.52      858.33     23.05 o
  -6   7   1     4274.47     4292.20     41.89 o
  -5   7   1     1478.50     1414.02     19.11 o
  -4   7   1     1286.80     1306.19     25.92 o
  -3   7   1      740.52      772.65     16.37 o
  -2   7   1       45.84       59.33      5.22 o
  -1   7   1      207.64      231.40      8.01 o
   0   7   1    12220.17    13010.76    391.70 o
   1   7   1      121.27      121.28      5.55 o
   2   7   1      890.37      918.03     25.71 o
   3   7   1      227.54      229.08      9.16 o
   4   7   1       48.62       41.66      8.81 o
   5   7   1      203.10      207.43     12.90 o
   6   7   1     5917.58     5834.99     60.92 o
   7   7   1      456.22      440.52     18.03 o
   8   7   1      646.44      687.66     21.69 o
   9   7   1       17.69        9.71     10.98 o
  10   7   1      815.83      860.43     25.76 o
  11   7   1       58.89       47.68     14.52 o
  12   7   1      813.27      784.45     28.48 o
  13   7   1       12.37       18.86     17.94 o
 -13   8   1      212.44      227.14     27.79 o
 -12   8   1      259.69      289.31     23.95 o
 -11   8   1        9.29       10.69     16.04 o
 -10   8   1      520.60      543.81     27.00 o
  -9   8   1     2595.59     2603.00     43.28 o
  -8   8   1       11.54       19.29     13.20 o
  -7   8   1      692.75      693.55     28.34 o
  -6   8   1      608.61      606.40     25.14 o
  -5   8   1        7.87        0.76      7.32 o
  -4   8   1     1601.73     1546.33     24.06 o
  -3   8   1     5367.72     5268.68    107.97 o
  -2   8   1      374.97      390.30     13.73 o
  -1   8   1       41.93       48.98     11.16 o
   0   8   1      695.78      757.31     22.41 o
   1   8   1     1596.11     1765.66     74.65 o
   2   8   1     2004.75     1937.07     55.86 o
   3   8   1     1034.10      993.89     62.19 o
   4   8   1       94.64       99.51      8.22 o
   5   8   1      284.15      277.08     19.17 o
   6   8   1       17.07       10.41     13.10 o
   7   8   1      631.02      623.13     27.73 o
   8   8   1      142.97      141.35     16.15 o
   9   8   1      311.91      353.44     21.37 o
  10   8   1      295.98      288.80     21.68 o
  11   8   1      346.56      409.37     25.55 o
  12   8   1      119.13      116.56     20.99 o
 -12   9   1      757.12      845.65     42.87 o
 -11   9   1      433.83      428.30     31.26 o
 -10   9   1      136.03      154.19     24.86 o
  -9   9   1       23.18       31.85     18.92 o
  -8   9   1      719.83      635.22     39.31 o
  -7   9   1     1228.91     1248.25     47.66 o
  -6   9   1      667.53      648.30     36.44 o
  -5   9   1      789.67      836.59     38.31 o
  -4   9   1      173.85      171.67     11.41 o
  -3   9   1       59.40       47.70     12.22 o
  -2   9   1       72.83       72.75     11.87 o
  -1   9   1      748.82      733.47     34.43 o
   0   9   1      219.42      204.40     31.08 o
   1   9   1     4143.74     4082.48     67.91 o
   2   9   1      199.41      224.46     14.24 o
   3   9   1      768.25      744.54     35.17 o
   4   9   1      527.89      595.69     33.76 o
   5   9   1     1398.13     1317.70     45.50 o
   6   9   1      157.83      186.01     25.29 o
   7   9   1     3013.81     3028.44     66.66 o
   8   9   1        6.96        8.49     17.15 o
   9   9   1      490.81      527.13     31.78 o
  10   9   1      239.32      239.59     25.66 o
  11   9   1        0.45      -13.19     21.04 o
 -11  10   1     1491.86     1638.97     52.09 o
 -10  10   1      599.79      619.68     38.59 o
  -9  10   1      305.25      336.76     29.35 o
  -8  10   1      314.52      298.71     33.10 o
  -7  10   1      507.74      527.48     39.53 o
  -6  10   1       98.87       84.00     24.35 o
  -5  10   1     2144.93     2014.07     27.97 o
  -4  10   1     1990.42     1961.46     31.86 o
  -3  10   1      219.21      223.64     17.96 o
  -2  10   1     1758.64     1720.86     51.52 o
  -1  10   1     1447.41     1507.96     49.15 o
   0  10   1      112.59      124.01     22.72 o
   1  10   1      296.13      270.43     26.13 o
   2  10   1       59.53       78.66     20.90 o
   3  10   1       10.47       17.25     10.63 o
   4  10   1      247.06      243.98     27.67 o
   5  10   1      688.27      717.60     39.15 o
   6  10   1      303.37      307.89     30.22 o
   7  10   1       46.05       67.03     25.36 o
   8  10   1        2.28        8.97     18.29 o
   9  10   1       31.91       34.90     20.25 o
  10  10   1      493.63      482.57     33.84 o
  -9  11   1       11.95       11.75     22.70 o
  -8  11   1      813.71      856.18     51.18 o
  -7  11   1      102.90      123.07     28.03 o
  -6  11   1      152.36      167.77     29.69 o
  -5  11   1       62.47       46.26     13.51 o
  -4  11   1      483.09      461.74     23.67 o
  -3  11   1      110.87       92.33     24.79 o
  -2  11   1      377.58      390.15     32.07 o
  -1  11   1      233.78      224.35     27.32 o
   0  11   1      164.58      150.79     25.09 o
   1  11   1        9.88      -13.14     20.63 o
   2  11   1     2063.36     1993.42     58.49 o
   3  11   1       70.06       62.97     24.50 o
   4  11   1      225.47      226.88     18.13 o
   5  11   1      240.15      244.86     30.50 o
   6  11   1      247.01      246.34     32.69 o
   7  11   1      198.51      195.17     31.77 o
   8  11   1      848.91      829.16     40.23 o
   9  11   1        0.79       -1.32     21.40 o
  -8  12   1      372.21      413.99     41.25 o
  -7  12   1      259.83      238.88     40.53 o
  -6  12   1       87.53       80.88     29.36 o
  -5  12   1      686.74      669.31     45.13 o
  -4  12   1       33.55       56.42     26.09 o
  -3  12   1       70.69       70.29     25.97 o
  -2  12   1      522.48      566.59     40.68 o
  -1  12   1     1758.82     1589.27     56.12 o
   0  12   1     1209.77     1034.96     48.99 o
   1  12   1        1.79       13.25     23.44 o
   2  12   1      126.26      131.31     28.36 o
   3  12   1        1.24        2.16     23.90 o
   4  12   1      504.69      433.34     37.72 o
   5  12   1      249.20      270.08     33.96 o
   6  12   1       79.69       91.77     29.55 o
   7  12   1      352.24      374.49     38.81 o
  -5  13   1      186.40      191.40     34.87 o
  -4  13   1      112.93      107.03     30.13 o
  -3  13   1       10.65       26.22     26.58 o
  -2  13   1        2.10       17.47     26.55 o
  -1  13   1      506.64      529.73     42.87 o
   0  13   1      203.43      179.24     32.27 o
   1  13   1      281.12      295.79     34.73 o
   2  13   1      264.31      248.66     35.92 o
   3  13   1       14.41       17.68     27.24 o
   4  13   1      150.79      139.35     33.76 o
 -16   0   2       18.76       15.72     36.54 o
 -14   0   2       24.96       11.61     22.00 o
 -12   0   2      217.49      213.10     42.84 o
 -10   0   2      345.52      350.16     26.55 o
  -8   0   2      764.82      736.38     19.44 o
  -6   0   2    12461.97    11382.20    195.50 o
  -4   0   2    16697.46    14963.86    419.02 o
  -2   0   2     7533.15     7255.29    235.66 o
   0   0   2       89.11      133.97      7.98 o
   2   0   2     4616.80     4121.74    683.10 o
   4   0   2     1643.50     1577.88    219.44 o
   6   0   2     3353.06     3121.02    206.85 o
   8   0   2     1478.41     1306.72     86.38 o
  10   0   2     2551.23     2364.42    244.85 o
  12   0   2     1518.48     1406.28    106.88 o
  14   0   2        6.71       -3.41     24.30 o
 -16   1   2      824.94      867.52     62.26 o
 -15   1   2      893.83      859.03     90.71 o
 -14   1   2      422.14      419.82     39.46 o
 -13   1   2       50.13       40.64     15.26 o
 -12   1   2        1.39       -3.39     11.97 o
 -11   1   2      101.11       85.52     13.57 o
 -10   1   2      847.43      771.08     30.37 o
  -9   1   2     3229.65     3077.63     35.12 o
  -8   1   2     2731.63     2485.14     43.71 o
  -7   1   2      224.28      252.23      7.70 o
  -6   1   2       12.46       25.33      3.71 o
  -5   1   2     1638.18     1509.08     35.15 o
  -4   1   2     1063.47      990.09     22.33 o
  -3   1   2    13946.56    13084.97    347.20 o
  -2   1   2      897.22      813.22     16.38 o
  -1   1   2      306.35      274.24      8.51 o
   0   1   2       61.09       74.65      2.72 o
   1   1   2     8072.20     8722.76    138.89 o
   2   1   2     3193.52     3276.85    106.66 o
   3   1   2    14103.60    14298.65    766.77 o
   4   1   2      359.84      309.05     16.97 o
   5   1   2       40.23       34.05      4.96 o
   6   1   2     1540.08     1513.75     38.60 o
   7   1   2     6015.38     5918.78    197.24 o
   8   1   2     3290.63     3050.74    157.55 o
   9   1   2      880.26      806.23     36.55 o
  10   1   2      780.03      750.45     63.23 o
  11   1   2      108.61       97.59     15.92 o
  12   1   2      278.50      265.59     19.84 o
  13   1   2     1955.95     1812.94    119.36 o
  14   1   2      542.54      546.77     57.47 o
  15   1   2      324.35      301.45     26.34 o
 -16   2   2      108.98      100.12     21.65 o
 -15   2   2       67.92       65.34     19.20 o
 -14   2   2       83.46       88.88     17.50 o
 -13   2   2      426.10      429.54     24.07 o
 -12   2   2      156.48      158.68     16.47 o
 -11   2   2     2222.92     2142.92     92.99 o
 -10   2   2      262.79      234.21     21.64 o
  -9   2   2     3362.94     3208.78     63.33 o
  -8   2   2       21.26       33.45      5.07 o
  -7   2   2     3969.71     3734.98     89.70 o
  -6   2   2      957.72      936.75     28.02 o
  -5   2   2     5030.48     4455.77    172.17 o
  -4   2   2     4972.57     4745.53    143.40 o
  -3   2   2     7500.43     7372.41    241.52 o
  -2   2   2    11663.76    11430.78    280.48 o
  -1   2   2    11600.92    11929.91    354.08 o
   0   2   2       47.54       45.88      2.52 o
   1   2   2    16816.20    18032.58    486.13 o
   2   2   2     3348.98     3290.59    107.96 o
   3   2   2    10091.05    10412.57    388.57 o
   4   2   2      862.26      870.34     38.58 o
   5   2   2      122.62      114.57      5.86 o
   6   2   2      356.01      366.82     11.93 o
   7   2   2     3614.54     3468.42     75.19 o
   8   2   2      398.38      416.86     18.88 o
   9   2   2     7311.77     6873.19    373.29 o
  10   2   2      149.16      143.83     15.76 o
  11   2   2       30.99       29.02     14.04 o
  12   2   2      935.10      915.32     65.65 o
  13   2   2      416.48      396.04     36.98 o
  14   2   2      389.94      349.57     27.70 o
  15   2   2      106.48       95.44     22.71 o
 -16   3   2      275.84      296.14     26.55 o
 -15   3   2      165.99      170.21     22.20 o
 -14   3   2      104.29      106.89     18.56 o
 -13   3   2     1606.07     1574.10     69.22 o
 -12   3   2        0.59       -1.82     12.65 o
 -11   3   2      951.91      931.49     27.12 o
 -10   3   2      111.58      104.70     10.69 o
  -9   3   2      898.56      838.13     16.75 o
  -8   3   2     4023.93     4087.59     87.30 o
  -7   3   2     5237.70     4824.13    151.87 o
  -6   3   2     1698.91     1646.94     40.28 o
  -5   3   2     6049.23     6136.57    155.72 o
  -4   3   2      612.78      568.12     18.27 o
  -3   3   2     2754.10     2674.19     79.92 o
  -2   3   2     4167.38     3964.66     84.79 o
  -1   3   2    17794.61    17790.23    684.90 o
   0   3   2     4158.00     4361.74    190.36 o
   1   3   2      379.43      352.56     16.36 o
   2   3   2     1031.02     1128.39     67.01 o
   3   3   2     6775.36     7918.49    143.10 o
   4   3   2     1488.26     1471.11     29.05 o
   5   3   2    16473.64    16531.27    375.61 o
   6   3   2     3019.50     3006.18     82.58 o
   7   3   2      288.08      265.92      9.48 o
   8   3   2      233.34      236.69     13.26 o
   9   3   2     1032.25      971.44     43.34 o
  10   3   2       23.80       36.84     12.49 o
  11   3   2     2777.97     2618.46    149.12 o
  12   3   2      487.52      459.81     25.76 o
  13   3   2       24.32       23.97     17.04 o
  14   3   2      133.65      125.85     21.48 o
 -16   4   2      607.04      592.29     33.17 o
 -15   4   2      156.25      129.53     21.31 o
 -14   4   2      979.43     1030.40     52.20 o
 -13   4   2       94.36      120.21     18.24 o
 -12   4   2      694.03      721.32     33.52 o
 -11   4   2      560.49      546.47     21.66 o
 -10   4   2     4046.50     3731.55     87.90 o
  -9   4   2       52.56       63.37      9.18 o
  -8   4   2      913.72      915.32     26.39 o
  -7   4   2      166.73      142.05      9.08 o
  -6   4   2     4852.87     4600.26    106.81 o
  -5   4   2       49.40       59.98      4.85 o
  -4   4   2     3116.65     2867.32     68.21 o
  -3   4   2       83.06       70.67      4.26 o
  -2   4   2     1507.14     1660.76     48.82 o
  -1   4   2        0.40        9.71      2.71 o
   0   4   2     2772.96     2834.02    147.50 o
   1   4   2     1305.66     1420.53     58.89 o
   2   4   2    13101.02    13118.40    499.02 o
   3   4   2        6.33        7.64      6.11 o
   4   4   2      344.51      415.83     13.74 o
   5   4   2        7.83        4.74      5.65 o
   6   4   2      576.73      568.40     16.99 o
   7   4   2      319.04      314.75     13.20 o
   8   4   2     2693.27     2667.05     55.82 o
   9   4   2      985.96      960.09     40.18 o
  10   4   2      772.24      745.09     42.24 o
  11   4   2       43.51       36.34     14.28 o
  12   4   2      422.61      424.18     27.16 o
  13   4   2        0.12        6.14     16.19 o
  14   4   2     1138.47     1159.92     38.89 o
 -15   5   2       56.75       39.44     19.56 o
 -14   5   2      119.66      119.56     19.81 o
 -13   5   2       56.81       60.47     16.95 o
 -12   5   2      104.31      107.06     15.00 o
 -11   5   2       31.61       37.54     11.74 o
 -10   5   2     1630.23     1622.61     45.11 o
  -9   5   2       18.89       18.83      8.68 o
  -8   5   2     2210.75     2079.45     47.68 o
  -7   5   2     3623.65     3446.41     83.78 o
  -6   5   2      212.82      210.96      7.87 o
  -5   5   2      481.37      438.33      8.97 o
  -4   5   2      345.14      329.53      7.78 o
  -3   5   2     2873.85     3151.19     65.34 o
  -2   5   2     7756.22     7634.35    200.29 o
  -1   5   2     8955.56     8769.18    296.96 o
   0   5   2     3552.40     3482.13     95.68 o
   1   5   2      542.48      568.48     24.16 o
   2   5   2        1.65        7.26      4.01 o
   3   5   2      470.19      524.03     12.96 o
   4   5   2     5136.18     5250.39    114.25 o
   5   5   2     3817.48     4094.79     56.72 o
   6   5   2     1038.79     1061.97     18.98 o
   7   5   2      216.86      254.42     12.68 o
   8   5   2     1145.64     1155.25     28.00 o
   9   5   2     1190.67     1080.29     25.26 o
  10   5   2      427.85      420.31     23.01 o
  11   5   2      999.87     1060.62     31.10 o
  12   5   2      973.73      973.93     32.51 o
  13   5   2      113.92      110.42     20.41 o
  14   5   2      182.42      200.54     26.90 o
 -15   6   2       93.81      141.48     22.95 o
 -14   6   2       37.93       46.37     18.19 o
 -13   6   2       53.27       76.28     15.67 o
 -12   6   2      731.83      776.82     25.79 o
 -11   6   2      683.65      651.96     23.47 o
 -10   6   2      260.69      228.01     15.53 o
  -9   6   2     1359.68     1307.21     26.18 o
  -8   6   2      574.88      555.16     16.68 o
  -7   6   2       75.16       78.73      6.90 o
  -6   6   2      662.22      688.97     11.94 o
  -5   6   2     1009.13      931.79     20.25 o
  -4   6   2      487.36      503.54     12.74 o
  -3   6   2     1529.09     1521.93     35.40 o
  -2   6   2      116.65      110.16      5.83 o
  -1   6   2      362.41      453.90     13.51 o
   0   6   2     3692.38     3689.61    178.78 o
   1   6   2     8771.61     9011.41    325.10 o
   2   6   2       77.91       99.21      5.97 o
   3   6   2     1673.18     1604.73     39.22 o
   4   6   2     1204.52     1201.48     27.29 o
   5   6   2       43.08       46.25      8.48 o
   6   6   2      377.15      374.64     14.71 o
   7   6   2      711.28      671.81     18.37 o
   8   6   2       27.41       11.21      9.66 o
   9   6   2     1748.74     1844.02     31.64 o
  10   6   2      474.63      510.12     21.77 o
  11   6   2        5.01        9.72     15.56 o
  12   6   2        5.19       15.18     16.12 o
  13   6   2       61.48       62.35     22.19 o
 -14   7   2       18.21       15.19     18.82 o
 -13   7   2       34.55       41.75     15.94 o
 -12   7   2      233.49      232.33     18.25 o
 -11   7   2       10.23       10.74     12.91 o
 -10   7   2      459.45      439.06     20.52 o
  -9   7   2     3239.95     3295.25     44.74 o
  -8   7   2      406.56      425.80     17.98 o
  -7   7   2      158.69      174.48     13.20 o
  -6   7   2     1402.53     1375.98     27.01 o
  -5   7   2      320.74      329.35     14.99 o
  -4   7   2      355.81      356.38     12.80 o
  -3   7   2     4822.42     4750.13    114.20 o
  -2   7   2       21.40       42.57      6.63 o
  -1   7   2      344.26      311.04     14.63 o
   0   7   2      144.43      152.42      7.98 o
   1   7   2     8274.42     8228.66    265.02 o
   2   7   2       61.34       78.92      7.98 o
   3   7   2      808.95      806.83     16.62 o
   4   7   2       74.46       82.10     10.32 o
   5   7   2       26.87       39.20      9.82 o
   6   7   2      225.91      206.60     13.93 o
   7   7   2     3512.58     3468.77     38.04 o
   8   7   2      221.23      219.86     15.17 o
   9   7   2      572.70      557.67     22.26 o
  10   7   2       35.24       68.64     14.15 o
  11   7   2       97.14      108.24     16.62 o
  12   7   2      227.71      232.13     22.33 o
  13   7   2     1362.74     1486.87     61.23 o
 -13   8   2      389.96      422.92     27.72 o
 -12   8   2      736.42      775.79     33.28 o
 -11   8   2      824.28      847.67     31.97 o
 -10   8   2      693.81      746.57     29.66 o
  -9   8   2      258.65      250.36     19.01 o
  -8   8   2      919.63      912.18     32.10 o
  -7   8   2       21.76       17.38     13.71 o
  -6   8   2     2576.39     2564.43     57.94 o
  -5   8   2       33.64       32.89      9.39 o
  -4   8   2      195.56      189.23     10.02 o
  -3   8   2      183.19      191.06     11.04 o
  -2   8   2     2189.79     2213.87     31.57 o
  -1   8   2      287.04      333.04     20.19 o
   0   8   2     3711.81     3939.11    122.38 o
   1   8   2      119.90      119.07     10.56 o
   2   8   2      951.15      929.82     34.19 o
   3   8   2      521.57      549.17     21.14 o
   4   8   2      478.12      485.00     22.74 o
   5   8   2      681.44      726.57     27.75 o
   6   8   2      384.38      353.02     22.94 o
   7   8   2       94.64      125.27     15.42 o
   8   8   2      736.60      773.18     27.95 o
   9   8   2      317.86      318.03     21.47 o
  10   8   2      918.00      937.89     31.97 o
  11   8   2      204.56      214.27     25.63 o
  12   8   2      230.59      255.96     34.91 o
 -12   9   2       63.10       44.40     23.56 o
 -11   9   2      524.88      524.97     35.51 o
 -10   9   2      595.19      628.67     35.02 o
  -9   9   2     1344.30     1313.10     41.21 o
  -8   9   2      864.57      958.34     45.42 o
  -7   9   2      309.65      294.23     28.60 o
  -6   9   2      295.22      291.03     27.47 o
  -5   9   2      400.74      395.98     14.95 o
  -4   9   2     1633.94     1618.67     27.82 o
  -3   9   2      103.13      110.31     13.70 o
  -2   9   2     1878.49     1986.08     34.23 o
  -1   9   2        1.02       -1.29     15.71 o
   0   9   2     1110.30     1167.05     40.68 o
   1   9   2      851.53      831.69     50.40 o
   2   9   2       85.59      103.46     10.30 o
   3   9   2     4947.88     4936.46     75.56 o
   4   9   2       21.99       15.15     18.11 o
   5   9   2      395.07      418.64     31.75 o
   6   9   2     2032.52     2040.69     56.39 o
   7   9   2      563.60      544.76     37.53 o
   8   9   2      482.20      503.39     31.16 o
   9   9   2      184.74      207.89     24.60 o
  10   9   2       56.26       35.71     27.68 o
  11   9   2       15.55       60.48     46.20 o
 -11  10   2      183.17      208.10     27.83 o
 -10  10   2      362.44      367.75     29.70 o
  -9  10   2      250.85      263.47     26.10 o
  -8  10   2      165.31      168.70     29.52 o
  -7  10   2        4.89       10.31     21.28 o
  -6  10   2      109.05      112.85     12.54 o
  -5  10   2      653.51      658.52     22.14 o
  -4  10   2     3220.16     3196.84     42.46 o
  -3  10   2     3384.62     3328.30     45.32 o
  -2  10   2       24.82       40.34     20.78 o
  -1  10   2        0.73      -13.67     17.63 o
   0  10   2       11.45       17.01     18.86 o
   1  10   2     2314.10     2240.73     56.40 o
   2  10   2     1538.69     1529.22     76.02 o
   3  10   2      689.09      665.91     19.25 o
   4  10   2       49.30       55.33     21.79 o
   5  10   2       26.54       29.31     22.77 o
   6  10   2        0.85        4.86     22.65 o
   7  10   2      645.44      651.02     42.71 o
   8  10   2      684.83      687.68     35.10 o
   9  10   2      308.90      368.08     36.65 o
  10  10   2        4.51       29.82     45.36 o
 -10  11   2        4.06       20.23     23.73 o
  -9  11   2       33.00       48.48     28.94 o
  -8  11   2      173.24      162.67     31.32 o
  -7  11   2     1308.69     1273.81     85.05 o
  -6  11   2      161.96      162.56     16.05 o
  -5  11   2      424.54      408.39     22.03 o
  -4  11   2      327.33      297.94     21.16 o
  -3  11   2      461.92      455.61     36.52 o
  -2  11   2      141.50      136.18     26.57 o
  -1  11   2     2827.81     2808.33    100.17 o
   0  11   2       67.64       66.44     22.11 o
   1  11   2      270.19      249.97     27.90 o
   2  11   2       68.11       90.30     24.35 o
   3  11   2       83.36       68.55     24.16 o
   4  11   2      413.70      411.51     34.60 o
   5  11   2     2162.13     2105.69     62.42 o
   6  11   2        3.22       32.16     25.09 o
   7  11   2      111.85      136.07     34.44 o
   8  11   2        1.31       14.90     26.31 o
  -8  12   2      202.44      218.76     35.32 o
  -7  12   2      139.58      123.88     32.51 o
  -6  12   2      173.70      174.20     33.40 o
  -5  12   2      821.87      791.94     46.91 o
  -4  12   2      581.06      531.58     43.41 o
  -3  12   2       29.60       17.35     25.83 o
  -2  12   2      172.82      167.58     29.52 o
  -1  12   2        0.64       12.13     23.75 o
   0  12   2        2.85        9.88     24.05 o
   1  12   2       14.13       18.75     23.90 o
   2  12   2      194.84      196.58     29.54 o
   3  12   2      274.45      299.14     33.84 o
   4  12   2       10.68        7.35     24.94 o
   5  12   2       85.24      102.97     30.38 o
   6  12   2       25.00       23.92     28.01 o
  -5  13   2      169.08      204.92     36.67 o
  -4  13   2      161.50      153.92     34.30 o
  -3  13   2      728.69      739.25     47.47 o
  -2  13   2      677.27      584.38     45.56 o
  -1  13   2      249.64      200.06     31.87 o
   0  13   2       50.73       48.05     26.28 o
   1  13   2      346.98      341.31     37.26 o
   2  13   2       12.06       -6.79     27.58 o
   3  13   2      156.10      188.32     34.85 o
   4  13   2       35.14       43.07     29.54 o
 -17   0   3       62.23       67.28     42.42 o
 -15   0   3     2207.20     2066.43    295.25 o
 -13   0   3     4669.65     4525.57    404.02 o
 -11   0   3      558.11      502.23     36.12 o
  -9   0   3     3578.98     3174.44     54.13 o
  -7   0   3     8857.18     8744.81     87.41 o
  -5   0   3     7005.90     6462.20    166.05 o
  -3   0   3     6012.41     5999.86    108.78 o
  -1   0   3     6861.12     7115.28    157.90 o
   1   0   3    13197.54    12774.52   1766.44 o
   3   0   3     3823.86     3679.51    600.78 o
   5   0   3     1603.34     1421.18    222.38 o
   7   0   3    24996.36    23048.79   1750.88 o
   9   0   3     1375.81     1283.61    170.30 o
  11   0   3       44.50       30.20     20.90 o
  13   0   3     3481.25     3428.30    318.34 o
 -17   1   3      103.63       45.00     32.15 o
 -16   1   3      158.82      176.56     22.50 o
 -15   1   3      618.50      585.32     48.74 o
 -14   1   3      584.21      549.67     27.74 o
 -13   1   3       51.12       50.88     18.55 o
 -12   1   3     4314.79     3994.47    178.22 o
 -11   1   3     2859.48     2716.90    122.50 o
 -10   1   3       66.91       70.21      8.95 o
  -9   1   3      615.94      574.13     13.63 o
  -8   1   3      409.49      354.90     10.15 o
  -7   1   3       85.20       87.48      5.18 o
  -6   1   3     2325.42     2016.36     43.59 o
  -5   1   3     5266.45     4991.74     99.42 o
  -4   1   3     5552.16     5426.31    115.78 o
  -3   1   3    50451.51    46691.96   1136.51 o
  -2   1   3    24522.06    24439.30    273.88 o
  -1   1   3     1890.84     1934.28     37.75 o
   0   1   3     2078.69     2291.19     53.84 o
   1   1   3     2111.47     2288.57     42.43 o
   2   1   3     1510.48     1505.59     77.35 o
   3   1   3     7725.96     7469.35    420.82 o
   4   1   3    13587.42    13170.52    825.45 o
   5   1   3     4019.04     4048.12    232.05 o
   6   1   3      893.07      862.62     25.92 o
   7   1   3     1358.94     1258.06     46.48 o
   8   1   3      150.85      142.56     13.12 o
   9   1   3     2026.70     1897.89    132.33 o
  10   1   3     2665.49     2420.04    160.28 o
  11   1   3      237.81      212.36     19.34 o
  12   1   3        8.24        8.50     15.18 o
  13   1   3       14.66       12.43     16.77 o
  14   1   3       50.04       39.28     19.98 o
 -16   2   3      111.06      102.51     21.13 o
 -15   2   3        0.88        7.86     16.75 o
 -14   2   3     2175.16     2110.65    116.09 o
 -13   2   3       42.30       44.92     14.85 o
 -12   2   3     1012.20      967.68     44.96 o
 -11   2   3        2.24       -0.09     10.88 o
 -10   2   3      808.71      772.56     25.17 o
  -9   2   3        0.09        2.72      5.17 o
  -8   2   3     2994.47     2819.81     58.88 o
  -7   2   3     1995.12     1789.07     37.75 o
  -6   2   3     2528.56     2382.66     54.86 o
  -5   2   3      226.23      191.68      6.01 o
  -4   2   3      456.83      441.10     10.78 o
  -3   2   3     4219.77     4157.13    102.68 o
  -2   2   3    10142.42     9895.23    195.22 o
  -1   2   3     2751.18     2885.00     54.28 o
   0   2   3     7897.85     8275.89    251.28 o
   1   2   3        6.69       15.88      2.71 o
   2   2   3      114.17      129.94      6.39 o
   3   2   3     4493.17     4628.08    108.76 o
   4   2   3       28.93       30.78      5.50 o
   5   2   3     5151.66     5156.43    158.72 o
   6   2   3     4665.64     4329.53    133.17 o
   7   2   3      415.15      425.72     13.05 o
   8   2   3     3851.28     3661.02    174.40 o
   9   2   3     1025.67      985.81     38.83 o
  10   2   3        0.51       -1.23     12.35 o
  11   2   3      251.25      251.92     19.94 o
  12   2   3     1388.05     1303.74     74.92 o
  13   2   3       54.20       45.31     17.46 o
  14   2   3     1025.82     1095.86     62.74 o
 -16   3   3     1088.43     1101.32     39.41 o
 -15   3   3       27.70       23.70     17.78 o
 -14   3   3      943.78      965.40     36.76 o
 -13   3   3       25.23       17.17     14.51 o
 -12   3   3      179.78      190.36     27.29 o
 -11   3   3     1311.92     1296.94     47.57 o
 -10   3   3     3323.78     3211.75     76.25 o
  -9   3   3       26.67       45.15      7.83 o
  -8   3   3        1.27        3.01      4.56 o
  -7   3   3        1.75        0.26      4.10 o
  -6   3   3      973.42     1031.83     26.59 o
  -5   3   3       83.00       62.94      4.38 o
  -4   3   3    22492.78    21745.13    593.82 o
  -3   3   3    18749.69    18299.97    420.32 o
  -2   3   3       18.60       20.41      2.19 o
  -1   3   3      490.84      536.92     18.53 o
   0   3   3       29.93       28.27      2.79 o
   1   3   3      248.36      255.92      9.09 o
   2   3   3    11310.96    11847.60    277.37 o
   3   3   3      816.99      777.87     14.27 o
   4   3   3     2442.17     2697.33     36.97 o
   5   3   3       30.89       36.57      4.54 o
   6   3   3     1723.64     1831.09     41.14 o
   7   3   3      879.39      866.05     18.88 o
   8   3   3     1587.09     1530.16     70.98 o
   9   3   3      820.16      776.08     24.47 o
  10   3   3       78.22       87.52     14.74 o
  11   3   3      243.14      244.99     19.21 o
  12   3   3     1207.32     1197.52     76.32 o
  13   3   3       10.61        2.60     16.14 o
  14   3   3     1055.80     1090.02     63.21 o
 -16   4   3      365.75      361.04     28.03 o
 -15   4   3      133.42      162.63     21.97 o
 -14   4   3       18.19        9.95     16.16 o
 -13   4   3     3300.50     3252.82    155.83 o
 -12   4   3       99.43       91.37     15.40 o
 -11   4   3      112.72       88.83     12.42 o
 -10   4   3      196.48      206.94     11.48 o
  -9   4   3      475.90      470.21     18.18 o
  -8   4   3      280.09      293.57     10.28 o
  -7   4   3     6767.36     6330.24    151.65 o
  -6   4   3     1447.04     1365.22     39.87 o
  -5   4   3       90.23      102.43      5.37 o
  -4   4   3      511.26      550.92      9.52 o
  -3   4   3     1928.68     2022.75     40.44 o
  -2   4   3      914.74      908.93     19.23 o
  -1   4   3    11884.28    11646.96    452.76 o
   0   4   3     2493.93     2623.19    119.86 o
   1   4   3      363.72      344.46     13.58 o
   2   4   3      148.35      143.64      5.37 o
   3   4   3      300.35      311.30     14.04 o
   4   4   3     1245.24     1288.02     22.19 o
   5   4   3    10845.11    10983.70    184.41 o
   6   4   3      238.39      268.69     13.37 o
   7   4   3      669.15      607.45     18.45 o
   8   4   3       20.52       33.94     11.22 o
   9   4   3     1108.74     1115.22     28.66 o
  10   4   3       23.09       16.18     13.65 o
  11   4   3     1095.43     1085.87     59.16 o
  12   4   3       46.52       42.61     17.01 o
  13   4   3       11.35       25.39     20.04 o
  14   4   3      663.25      800.51     40.88 o
 -15   5   3       74.22       71.30     19.95 o
 -14   5   3       57.42       70.89     18.42 o
 -13   5   3      306.56      320.45     21.80 o
 -12   5   3       10.49       11.22     12.32 o
 -11   5   3     2123.46     2077.53     72.92 o
 -10   5   3     1590.03     1565.59     30.97 o
  -9   5   3     1675.64     1585.33     33.93 o
  -8   5   3     1330.34     1314.54     31.13 o
  -7   5   3       73.14       69.01      6.33 o
  -6   5   3     3615.07     3619.34     72.76 o
  -5   5   3     9922.92     9827.13    198.92 o
  -4   5   3     6123.25     6277.77    128.58 o
  -3   5   3     5939.05     5798.10    111.59 o
  -2   5   3     1160.42     1303.71     35.88 o
  -1   5   3      749.89      781.49     28.47 o
   0   5   3     1197.85     1275.22     88.14 o
   1   5   3      687.40      580.61     26.18 o
   2   5   3      791.40      718.42     26.19 o
   3   5   3     5744.79     5941.62    213.58 o
   4   5   3       19.65        9.34      7.70 o
   5   5   3     5307.11     5391.71     86.47 o
   6   5   3     1248.09     1253.78     20.88 o
   7   5   3     1111.54     1074.67     22.79 o
   8   5   3     3503.79     3422.82     37.71 o
   9   5   3     1715.43     1711.95     37.46 o
  10   5   3       56.97       45.05     14.78 o
  11   5   3      726.55      739.85     29.47 o
  12   5   3      250.48      263.08     25.10 o
  13   5   3       78.90       87.14     23.92 o
 -15   6   3     1153.43     1206.87     54.44 o
 -14   6   3     1541.82     1536.83     40.57 o
 -13   6   3       39.11       40.35     14.39 o
 -12   6   3      862.79      865.95     26.00 o
 -11   6   3      211.69      230.44     16.07 o
 -10   6   3      844.60      878.72     34.47 o
  -9   6   3      945.48      938.04     22.74 o
  -8   6   3     1435.33     1400.14     24.47 o
  -7   6   3      366.50      349.01     12.14 o
  -6   6   3     2291.54     2173.56     31.44 o
  -5   6   3      130.13      131.81      6.48 o
  -4   6   3      322.63      324.88      6.98 o
  -3   6   3      973.58      876.34     14.69 o
  -2   6   3     4046.72     3923.35     99.52 o
  -1   6   3        5.72       14.80      4.15 o
   0   6   3     2483.77     2436.78     64.73 o
   1   6   3     4704.92     4766.07    175.43 o
   2   6   3     2262.83     2240.96     67.50 o
   3   6   3      542.67      560.20     15.93 o
   4   6   3      551.03      565.34     20.74 o
   5   6   3      224.18      243.50     14.89 o
   6   6   3     2631.50     2677.62     34.23 o
   7   6   3     2076.00     2145.90     30.20 o
   8   6   3     1704.36     1615.88     28.91 o
   9   6   3       50.76       62.12     12.62 o
  10   6   3       31.43       17.20     14.27 o
  11   6   3      107.33      118.78     22.17 o
  12   6   3      405.36      445.23     32.41 o
  13   6   3      812.00      808.61     40.20 o
 -14   7   3      126.41      113.11     22.10 o
 -13   7   3        0.15        6.53     17.14 o
 -12   7   3     2014.87     2075.38     63.22 o
 -11   7   3        2.66       -0.80     11.71 o
 -10   7   3      425.68      417.05     19.88 o
  -9   7   3      488.76      468.88     19.65 o
  -8   7   3     5989.98     5834.17     89.96 o
  -7   7   3      608.44      626.92     19.75 o
  -6   7   3     2392.86     2388.53     40.13 o
  -5   7   3      876.65      891.53     26.35 o
  -4   7   3     2334.73     2359.60     45.24 o
  -3   7   3     1195.39     1215.80     44.81 o
  -2   7   3     5782.30     5870.44    155.74 o
  -1   7   3        4.98       -0.15      6.19 o
   0   7   3      526.64      487.60     21.17 o
   1   7   3     1510.04     1466.73     80.33 o
   2   7   3     1322.89     1250.66     48.32 o
   3   7   3      822.16      798.97     19.23 o
   4   7   3    13819.95    14427.65    199.38 o
   5   7   3      137.27      124.74     15.48 o
   6   7   3      196.94      201.29     13.76 o
   7   7   3      787.84      737.75     25.05 o
   8   7   3      134.44      137.88     16.23 o
   9   7   3        9.16        9.78     13.75 o
  10   7   3     2281.10     2235.30     49.63 o
  11   7   3        0.63       16.71     25.58 o
  12   7   3      180.22      225.96     34.68 o
 -13   8   3       96.50       97.84     20.75 o
 -12   8   3       17.48       32.11     17.46 o
 -11   8   3      123.40      132.18     18.87 o
 -10   8   3      146.47      155.25     17.83 o
  -9   8   3     1261.17     1327.32     33.21 o
  -8   8   3     1510.73     1517.91     38.63 o
  -7   8   3      302.75      329.97     22.27 o
  -6   8   3      303.03      293.67     20.01 o
  -5   8   3     2886.26     2806.71     74.69 o
  -4   8   3        0.02       -2.63      7.15 o
  -3   8   3     2147.36     2182.47     41.22 o
  -2   8   3      682.80      707.29     18.69 o
  -1   8   3     1163.39     1289.80     33.86 o
   0   8   3     3032.00     3128.21    107.35 o
   1   8   3     1550.41     1567.70     31.71 o
   2   8   3       64.90       80.63      9.52 o
   3   8   3      323.64      330.62     13.76 o
   4   8   3       23.24       13.33     12.21 o
   5   8   3      313.38      286.51     20.08 o
   6   8   3      185.47      208.36     19.39 o
   7   8   3     1417.68     1474.67     32.78 o
   8   8   3       53.83       79.41     15.88 o
   9   8   3      120.60      108.33     20.92 o
  10   8   3      112.03      130.48     26.78 o
  11   8   3      144.56      160.48     32.41 o
 -13   9   3       22.97       35.16     23.64 o
 -12   9   3      260.69      265.31     28.20 o
 -11   9   3      525.43      547.59     34.96 o
 -10   9   3      351.97      371.33     28.85 o
  -9   9   3      825.94      797.72     35.24 o
  -8   9   3      178.10      178.09     27.20 o
  -7   9   3      213.28      170.45     40.95 o
  -6   9   3     2319.85     2177.99     86.03 o
  -5   9   3     1922.19     1863.92     30.25 o
  -4   9   3      843.97      842.80     23.61 o
  -3   9   3     3319.61     3243.92     64.35 o
  -2   9   3        9.75       11.60     11.04 o
  -1   9   3       50.44       50.19     17.82 o
   0   9   3      535.84      520.57     33.81 o
   1   9   3      416.06      419.60     30.39 o
   2   9   3     2212.73     2124.84     28.47 o
   3   9   3     4501.38     4486.73    165.47 o
   4   9   3     1200.85     1202.11     33.66 o
   5   9   3      416.56      425.51     25.43 o
   6   9   3      416.76      420.30     26.64 o
   7   9   3      122.43      141.55     17.53 o
   8   9   3       29.70       24.34     17.04 o
   9   9   3      475.08      498.52     59.64 o
  10   9   3        2.92        0.00     42.00 o
 -11  10   3       12.53       36.85     23.59 o
 -10  10   3       16.49       22.76     21.23 o
  -9  10   3       62.96       47.64     26.60 o
  -8  10   3      721.74      725.32     44.34 o
  -7  10   3     2075.54     2008.10     31.61 o
  -6  10   3      111.08      127.77     14.00 o
  -5  10   3     1028.95     1010.15     27.44 o
  -4  10   3        0.15       -3.78     12.14 o
  -3  10   3       44.71       42.89     13.19 o
  -2  10   3       13.51       12.68     18.52 o
  -1  10   3      863.22      830.35     39.48 o
   0  10   3       25.58       24.94     19.45 o
   1  10   3       57.90       72.25     20.63 o
   2  10   3      364.61      386.13     30.27 o
   3  10   3      137.39      125.43     23.57 o
   4  10   3      229.93      259.62     28.44 o
   5  10   3      675.68      676.38     40.14 o
   6  10   3     1579.91     1550.15     52.50 o
   7  10   3      406.21      447.86     37.56 o
   8  10   3       14.60        5.88     40.32 o
   9  10   3     1170.67     1335.12     87.78 o
 -10  11   3     1325.35     1369.01     48.29 o
  -9  11   3       50.78       30.28     27.87 o
  -8  11   3      511.11      490.49     43.04 o
  -7  11   3      813.34      795.52     26.73 o
  -6  11   3       32.90       34.43     14.44 o
  -5  11   3        0.30      -11.00     13.52 o
  -4  11   3     4321.71     4277.95     55.59 o
  -3  11   3       28.24       24.76     22.38 o
  -2  11   3       16.19       -3.03     21.22 o
  -1  11   3      662.40      617.57     40.04 o
   0  11   3      205.12      176.33     27.54 o
   1  11   3       54.25       52.55     22.18 o
   2  11   3     3094.14     2943.13     67.68 o
   3  11   3       31.27       23.10     21.62 o
   4  11   3      167.39      174.26     28.24 o
   5  11   3       70.47       52.14     25.20 o
   6  11   3      522.95      560.67     66.36 o
   7  11   3       71.05       60.48     43.68 o
   8  11   3      468.53      588.39     67.62 o
  -8  12   3      338.96      350.70     39.33 o
  -7  12   3     1313.86     1345.19     59.04 o
  -6  12   3      494.25      454.10     40.08 o
  -5  12   3       80.39      103.11     28.49 o
  -4  12   3        3.41        7.62     25.98 o
  -3  12   3       88.78       92.11     26.41 o
  -2  12   3      247.92      216.93     34.86 o
  -1  12   3     1712.61     1660.41     57.51 o
   0  12   3     1114.65     1126.28     81.48 o
   1  12   3        5.14       -7.37     23.31 o
   2  12   3        9.38       24.08     24.30 o
   3  12   3       69.27       73.92     27.02 o
   4  12   3      226.43      248.12     32.05 o
   5  12   3      866.63      846.26     72.24 o
   6  12   3      186.56      187.31     47.88 o
  -5  13   3      310.78      306.62     37.09 o
  -4  13   3      241.96      249.55     36.07 o
  -3  13   3      933.86      964.41     52.56 o
  -2  13   3     1016.93      938.33     51.76 o
  -1  13   3      189.79      201.23     33.07 o
   0  13   3      820.55      764.89     50.42 o
   1  13   3      380.05      357.81     37.70 o
   2  13   3      183.31      212.59     34.00 o
   3  13   3     1159.36     1105.80     54.31 o
 -16   0   4       12.43       -5.96     24.01 o
 -14   0   4       31.42       35.83     21.92 o
 -12   0   4     1546.88     1548.48     77.91 o
 -10   0   4       38.01       54.95      9.89 o
  -8   0   4    13924.71    13514.81    145.55 o
  -6   0   4     1204.54     1137.45     25.94 o
  -4   0   4     1884.07     1838.51     38.91 o
  -2   0   4    38307.91    38165.34    298.34 o
   0   0   4    11577.57    13720.63    209.11 o
   2   0   4    18595.41    18402.63   2613.75 o
   4   0   4    18184.42    17330.82   2112.92 o
   6   0   4      781.68      843.21    124.94 o
   8   0   4      149.60      160.64     20.34 o
  10   0   4     8550.52     8051.06    777.80 o
  12   0   4      312.15      318.45     38.22 o
  14   0   4      154.43      161.69     45.36 o
 -17   1   4     1004.47     1006.02     67.59 o
 -16   1   4      392.45      415.23     27.23 o
 -15   1   4     2134.52     2079.44     94.93 o
 -14   1   4     2646.36     2587.17    138.21 o
 -13   1   4       78.17       76.87     15.17 o
 -12   1   4     1120.21     1110.86     40.37 o
 -11   1   4     3768.93     3516.45    101.00 o
 -10   1   4       28.58       45.84      8.54 o
  -9   1   4     1455.64     1419.04     28.02 o
  -8   1   4     4191.08     4225.10     79.58 o
  -7   1   4     6293.67     6189.56    129.08 o
  -6   1   4     4376.97     4106.36     89.73 o
  -5   1   4      997.04      799.76     15.34 o
  -4   1   4       16.41       21.64      2.39 o
  -3   1   4     1059.05     1056.85     11.55 o
  -2   1   4    13688.42    13731.14    306.33 o
  -1   1   4      103.20      123.64      3.17 o
   0   1   4     7810.38     8749.84    180.25 o
   1   1   4     3790.73     3514.15    207.75 o
   2   1   4     1597.03     1502.32     86.97 o
   3   1   4      826.30      950.83     57.10 o
   4   1   4      371.39      377.52     20.31 o
   5   1   4       23.27       27.49      7.08 o
   6   1   4     1863.02     1696.98    130.51 o
   7   1   4     2924.98     2753.86    190.28 o
   8   1   4      393.99      373.70     30.37 o
   9   1   4      102.87       94.22     14.04 o
  10   1   4      109.35      114.42     15.76 o
  11   1   4      167.64      168.27     21.16 o
  12   1   4      177.90      174.26     20.76 o
  13   1   4      909.14      968.08     55.23 o
  14   1   4     1038.24     1085.50     73.88 o
 -17   2   4      496.11      508.93     41.10 o
 -16   2   4      387.41      371.94     27.46 o
 -15   2   4      250.79      290.08     23.13 o
 -14   2   4      976.77      952.82     52.86 o
 -13   2   4       40.10       36.78     14.52 o
 -12   2   4      251.40      249.88     21.15 o
 -11   2   4     1537.96     1450.47     74.66 o
 -10   2   4      870.16      869.82     24.98 o
  -9   2   4     4808.84     4533.68    116.94 o
  -8   2   4      602.33      596.38     15.10 o
  -7   2   4     1413.60     1438.28     33.95 o
  -6   2   4     1263.82     1177.03     39.43 o
  -5   2   4    13149.43    13332.48    366.60 o
  -4   2   4     1745.76     1647.97     40.47 o
  -3   2   4     4675.60     4336.81     82.33 o
  -2   2   4      277.96      314.58      5.75 o
  -1   2   4     1250.25     1371.76     32.56 o
   0   2   4       82.66      102.87      4.28 o
   1   2   4      394.98      521.09      8.76 o
   2   2   4     6921.50     7378.71     84.11 o
   3   2   4    21508.49    23544.75    406.90 o
   4   2   4        2.33       36.01     24.82 o
   5   2   4     3724.08     3470.14    188.22 o
   6   2   4     2705.43     2750.43     98.61 o
   7   2   4      245.50      225.71     12.54 o
   8   2   4     2212.51     2110.78    119.54 o
   9   2   4     1829.25     1709.46    106.51 o
  10   2   4        3.47        0.88     12.92 o
  11   2   4     1757.64     1628.58    112.02 o
  12   2   4      194.29      172.52     19.51 o
  13   2   4       56.55       71.12     22.01 o
  14   2   4      541.46      619.40     39.25 o
 -16   3   4      164.20      172.04     22.28 o
 -15   3   4       41.63       24.08     16.97 o
 -14   3   4      601.77      581.20     28.42 o
 -13   3   4     3933.63     3798.11    156.21 o
 -12   3   4      150.12      145.52     16.63 o
 -11   3   4        6.96        8.67     10.47 o
 -10   3   4     1037.16     1055.83     19.49 o
  -9   3   4     1381.06     1371.79     35.93 o
  -8   3   4      746.59      724.65     19.18 o
  -7   3   4    14737.23    14442.23    484.55 o
  -6   3   4       60.07       45.23      4.05 o
  -5   3   4      650.40      624.31     16.49 o
  -4   3   4      138.66      141.62      4.75 o
  -3   3   4       91.69       75.16      3.39 o
  -2   3   4      545.31      646.19     14.78 o
  -1   3   4     4323.39     4313.06    115.86 o
   0   3   4     2488.17     2557.71     91.59 o
   1   3   4     3030.70     3205.10     86.43 o
   2   3   4     5552.54     5909.73    126.86 o
   3   3   4      290.19      220.31      7.52 o
   4   3   4        5.12        8.91      5.46 o
   5   3   4     2101.78     2026.09     28.34 o
   6   3   4     2858.41     2868.06     51.93 o
   7   3   4      541.04      488.06     17.07 o
   8   3   4      577.18      547.09     32.37 o
   9   3   4     1990.68     1954.62     80.08 o
  10   3   4       60.42       86.32     15.64 o
  11   3   4      981.47      906.42     49.34 o
  12   3   4      143.58      156.51     22.48 o
  13   3   4      197.50      221.79     26.73 o
 -16   4   4     1833.52     1927.55     73.05 o
 -15   4   4      451.91      443.91     27.73 o
 -14   4   4      687.76      641.31     36.61 o
 -13   4   4        9.51       -6.12     13.59 o
 -12   4   4        5.99        9.89     11.84 o
 -11   4   4      258.59      261.73     17.25 o
 -10   4   4     1909.79     1893.14     40.28 o
  -9   4   4      530.49      536.27     15.98 o
  -8   4   4      317.18      301.61      9.12 o
  -7   4   4      486.89      524.63     12.38 o
  -6   4   4       54.84       62.50      5.48 o
  -5   4   4      671.45      737.14     17.19 o
  -4   4   4    15373.22    14937.56    322.15 o
  -3   4   4      194.71      253.33      5.53 o
  -2   4   4     3236.32     3176.99     95.76 o
  -1   4   4      490.52      476.77     19.46 o
   0   4   4     6136.83     6396.35    267.92 o
   1   4   4      173.79      188.11      6.31 o
   2   4   4    11005.37    11296.51    450.46 o
   3   4   4       18.50       17.59      4.57 o
   4   4   4     1209.52     1163.22     23.45 o
   5   4   4     5341.21     5501.13     73.00 o
   6   4   4     3074.79     2995.71     40.22 o
   7   4   4      154.64      136.32      8.19 o
   8   4   4     1651.47     1605.14     21.72 o
   9   4   4        6.02       19.72     12.76 o
  10   4   4      995.37      986.00     35.19 o
  11   4   4        3.26        6.35     17.45 o
  12   4   4     1348.87     1420.41     44.88 o
  13   4   4       24.98       20.91     22.13 o
 -16   5   4      264.95      285.23     25.89 o
 -15   5   4       46.38       49.08     18.80 o
 -14   5   4      897.64      934.38     32.38 o
 -13   5   4     1822.29     1718.41     56.21 o
 -12   5   4     1208.23     1204.59     31.94 o
 -11   5   4        9.92        8.74     10.38 o
 -10   5   4       32.34       36.22      9.92 o
  -9   5   4      366.99      365.93     14.34 o
  -8   5   4       23.45       21.19      6.42 o
  -7   5   4     4111.57     3922.94     68.20 o
  -6   5   4     7124.52     7020.81    118.10 o
  -5   5   4      630.72      702.41     14.77 o
  -4   5   4     4557.67     4477.14     85.30 o
  -3   5   4       20.22       47.12      3.76 o
  -2   5   4     1059.69     1066.90     24.80 o
  -1   5   4     2671.25     2579.89     99.90 o
   0   5   4     5414.24     5595.84    260.05 o
   1   5   4      158.88      167.55      6.56 o
   2   5   4      924.89      814.41     26.47 o
   3   5   4       83.28       81.26      6.19 o
   4   5   4       94.75      102.45      8.62 o
   5   5   4     1747.11     1743.26     22.31 o
   6   5   4     1015.08      991.03     21.42 o
   7   5   4        2.13       -0.06      9.44 o
   8   5   4     2393.08     2338.03     39.83 o
   9   5   4      561.19      611.12     25.06 o
  10   5   4      163.73      184.24     21.08 o
  11   5   4       72.65       68.20     19.69 o
  12   5   4      128.79      113.44     22.79 o
  13   5   4       17.21       23.01     22.02 o
 -15   6   4      877.60      949.96     35.96 o
 -14   6   4      331.41      352.82     22.19 o
 -13   6   4        7.42       10.51     13.46 o
 -12   6   4      596.65      644.98     23.93 o
 -11   6   4      338.84      352.59     18.82 o
 -10   6   4       56.91       47.32     11.11 o
  -9   6   4     3829.89     3704.11     85.02 o
  -8   6   4      439.43      413.97     16.74 o
  -7   6   4       42.28       42.67      8.81 o
  -6   6   4     3127.20     3031.55     53.25 o
  -5   6   4     3222.75     3140.00     66.77 o
  -4   6   4      136.77      151.23      6.05 o
  -3   6   4     5298.89     5462.64    140.18 o
  -2   6   4     7470.78     7477.24    180.17 o
  -1   6   4     4705.46     4775.44    132.45 o
   0   6   4      929.56      900.36     42.31 o
   1   6   4     2714.76     2657.31    103.43 o
   2   6   4       58.05       58.44      5.44 o
   3   6   4     3412.30     3374.19    101.45 o
   4   6   4     1030.06     1084.16     25.88 o
   5   6   4     2459.99     2554.21     36.80 o
   6   6   4      208.71      211.91     14.23 o
   7   6   4        7.60        3.07     11.09 o
   8   6   4     1010.99      996.68     28.06 o
   9   6   4      813.16      748.13     31.57 o
  10   6   4      782.68      785.01     34.48 o
  11   6   4      606.62      588.19     33.63 o
  12   6   4       36.39       60.27     23.33 o
 -14   7   4      120.21      119.87     20.81 o
 -13   7   4      475.98      527.23     28.93 o
 -12   7   4       51.00       41.10     16.63 o
 -11   7   4      999.98      970.87     31.46 o
 -10   7   4        0.63        9.37     13.63 o
  -9   7   4     3480.38     3353.15     69.46 o
  -8   7   4       62.73       65.41     15.01 o
  -7   7   4     1633.92     1676.92     36.81 o
  -6   7   4      679.14      661.17     15.03 o
  -5   7   4     7653.93     7358.60    108.71 o
  -4   7   4      222.25      233.89     12.21 o
  -3   7   4     1340.83     1331.67     38.52 o
  -2   7   4      477.57      480.09     17.55 o
  -1   7   4      254.63      229.84     11.44 o
   0   7   4       79.33       87.63      6.40 o
   1   7   4     2184.53     2066.56     81.01 o
   2   7   4      133.06      148.89     11.26 o
   3   7   4      368.58      346.61     24.76 o
   4   7   4       24.95       11.71     15.24 o
   5   7   4       68.27       82.22     18.53 o
   6   7   4       53.88       61.39     15.08 o
   7   7   4     3445.48     3502.72     53.24 o
   8   7   4      344.55      366.31     32.04 o
   9   7   4      565.93      599.41     40.09 o
  10   7   4       51.19       20.56     24.01 o
  11   7   4       38.16       75.55     29.29 o
 -14   8   4      329.59      368.79     27.65 o
 -13   8   4        2.46        6.74     17.24 o
 -12   8   4      277.10      320.19     24.31 o
 -11   8   4      863.02      851.58     31.43 o
 -10   8   4       51.72       65.80     15.67 o
  -9   8   4      217.78      223.65     18.50 o
  -8   8   4     1282.15     1256.43     37.48 o
  -7   8   4      205.01      186.88     11.29 o
  -6   8   4      849.10      793.09     18.30 o
  -5   8   4     1749.04     1707.94     30.71 o
  -4   8   4      368.45      383.78     16.02 o
  -3   8   4     1113.48     1132.52     22.68 o
  -2   8   4     6855.68     7050.56     93.35 o
  -1   8   4      100.26      132.69     14.38 o
   0   8   4        2.58        3.84     11.26 o
   1   8   4      367.18      398.47     21.11 o
   2   8   4      554.33      538.12     16.36 o
   3   8   4     2853.73     2902.35     35.16 o
   4   8   4     7951.69     8150.95    275.93 o
   5   8   4     1132.18     1164.25     42.35 o
   6   8   4       57.13       52.44     16.58 o
   7   8   4      103.35      105.87     18.25 o
   8   8   4        0.30        9.67     20.38 o
   9   8   4      778.76      825.17     45.71 o
  10   8   4     2069.97     2084.61     65.46 o
  11   8   4       31.89       32.30     29.04 o
 -13   9   4      244.49      273.70     29.80 o
 -12   9   4      809.76      843.55     39.44 o
 -11   9   4      342.05      304.73     24.04 o
 -10   9   4      173.36      180.14     20.33 o
  -9   9   4       13.36       28.70     17.94 o
  -8   9   4     2446.18     2291.40     67.17 o
  -7   9   4      295.35      267.14     14.77 o
  -6   9   4     1000.05     1016.58     22.69 o
  -5   9   4     2310.75     2259.11     31.67 o
  -4   9   4      922.25      911.65     22.83 o
  -3   9   4     1395.55     1489.95     28.07 o
  -2   9   4      589.46      582.73     25.06 o
  -1   9   4       22.47       20.62     13.03 o
   0   9   4     1547.97     1630.23     35.63 o
   1   9   4      360.46      365.69     23.19 o
   2   9   4      323.97      333.20     22.21 o
   3   9   4     1175.17     1224.91     33.60 o
   4   9   4      476.82      461.49     30.60 o
   5   9   4      613.81      625.25     29.42 o
   6   9   4      554.71      543.53     25.60 o
   7   9   4       12.84        3.00     21.05 o
   8   9   4      546.27      612.47     41.42 o
   9   9   4        2.76       16.54     24.87 o
  10   9   4      247.89      281.95     36.39 o
 -12  10   4       27.12       54.91     24.37 o
 -11  10   4        8.85       11.66     22.02 o
 -10  10   4      338.36      356.05     29.77 o
  -9  10   4      471.34      470.65     40.08 o
  -8  10   4        5.75       20.59     12.37 o
  -7  10   4       30.14       28.59     12.53 o
  -6  10   4      116.36      110.72     15.13 o
  -5  10   4      155.57      168.55     17.14 o
  -4  10   4     3743.50     3760.95     50.05 o
  -3  10   4      408.47      423.87     23.43 o
  -2  10   4      144.41      146.40     23.76 o
  -1  10   4      695.16      642.13     54.18 o
   0  10   4      997.25      991.22     41.36 o
   1  10   4      424.90      400.90     32.73 o
   2  10   4     2801.22     2778.90     62.97 o
   3  10   4      884.66      872.16     40.42 o
   4  10   4       27.50       22.60     21.19 o
   5  10   4      243.88      212.09     41.58 o
   6  10   4      648.87      656.85     65.10 o
   7  10   4      369.65      414.10     55.86 o
   8  10   4      386.23      402.76     55.02 o
   9  10   4      470.46      421.66     61.32 o
 -10  11   4        7.04       15.94     23.77 o
  -9  11   4       15.11       12.38     26.43 o
  -8  11   4      100.97       92.82     30.14 o
  -7  11   4     2807.85     2837.67     46.16 o
  -6  11   4        3.34       -3.97     17.47 o
  -5  11   4       32.13       42.30     16.04 o
  -4  11   4       15.34       10.74     14.73 o
  -3  11   4      729.66      670.82     41.57 o
  -2  11   4      263.62      238.29     28.63 o
  -1  11   4     1951.37     1980.94     58.15 o
   0  11   4        0.15        5.32     19.91 o
   1  11   4       83.22       68.14     21.83 o
   2  11   4       34.15       33.27     22.81 o
   3  11   4      401.64      420.22     34.05 o
   4  11   4      240.90      182.69     43.68 o
   5  11   4      691.71      653.07     64.68 o
   6  11   4       22.75       20.58     41.58 o
   7  11   4        8.62       11.76     42.00 o
  -8  12   4        4.02        3.69     28.39 o
  -7  12   4       20.77       15.28     26.58 o
  -6  12   4      112.83      152.29     31.48 o
  -5  12   4       66.79       87.92     27.61 o
  -4  12   4      171.37      190.23     30.78 o
  -3  12   4      183.23      164.99     33.18 o
  -2  12   4      125.85      126.83     28.06 o
  -1  12   4      193.76      179.17     29.68 o
   0  12   4      885.44      866.37     46.77 o
   1  12   4        2.05       18.19     25.51 o
   2  12   4     1864.10     1832.17     60.94 o
   3  12   4      611.03      616.95     68.88 o
   4  12   4       93.38      104.16     43.26 o
   5  12   4      265.20      261.65     55.02 o
  -5  13   4      445.32      513.10     44.77 o
  -4  13   4       26.46       44.98     27.97 o
  -3  13   4      475.09      436.62     41.33 o
  -2  13   4       33.59       51.79     28.19 o
  -1  13   4      129.66      110.06     30.44 o
   0  13   4      411.36      447.39     40.84 o
   1  13   4      279.89      284.56     36.95 o
   2  13   4      200.46      187.73     51.66 o
 -17   0   5      605.57      596.17     46.12 o
 -15   0   5     1477.15     1541.65    209.99 o
 -13   0   5      241.76      213.26     29.82 o
 -11   0   5     7935.62     7745.46    526.87 o
  -9   0   5     6110.40     6253.50    139.30 o
  -7   0   5      238.35      212.53     11.00 o
  -5   0   5     1336.71     1086.25     25.76 o
  -3   0   5    12795.65    13602.82    131.09 o
  -1   0   5     2356.12     2715.59     39.39 o
   1   0   5     4656.89     5063.57     71.19 o
   3   0   5     5850.97     5577.53    755.96 o
   5   0   5     2620.22     2408.67    270.47 o
   7   0   5     2085.94     2017.59    200.12 o
   9   0   5       28.20       37.64     19.14 o
  11   0   5      549.98      521.76     54.81 o
  13   0   5      503.29      543.87     61.32 o
 -17   1   5        6.21       -2.61     18.68 o
 -16   1   5       62.11       44.67     18.81 o
 -15   1   5       97.98       89.15     18.69 o
 -14   1   5      840.46      850.33     33.16 o
 -13   1   5      122.65      110.49     15.42 o
 -12   1   5      529.59      503.06     22.46 o
 -11   1   5     1119.91     1077.89     52.92 o
 -10   1   5       29.71       37.14      8.07 o
  -9   1   5     2998.86     2933.02     49.87 o
  -8   1   5     4407.00     4164.97     75.30 o
  -7   1   5     1314.15     1218.83     19.75 o
  -6   1   5      239.28      258.71      6.12 o
  -5   1   5      293.93      278.63      6.05 o
  -4   1   5      747.06      709.40     11.71 o
  -3   1   5     1498.16     1413.09     18.43 o
  -2   1   5    14797.96    14758.29    287.67 o
  -1   1   5     1328.38     1251.57     19.53 o
   0   1   5      723.62      830.88      9.68 o
   1   1   5      843.34      765.99     57.24 o
   2   1   5     1190.11     1302.70     73.13 o
   3   1   5      307.26      243.71     11.73 o
   4   1   5     2802.30     2420.73    149.68 o
   5   1   5     4636.35     4233.17    325.04 o
   6   1   5     1310.73     1200.43     78.50 o
   7   1   5       94.69       77.63     11.78 o
   8   1   5        8.60       12.10     11.68 o
   9   1   5     1513.85     1452.50     88.81 o
  10   1   5     1520.43     1473.41     78.44 o
  11   1   5      619.81      623.21     35.55 o
  12   1   5       75.93       78.60     21.26 o
  13   1   5      334.17      404.68     39.17 o
 -17   2   5      252.04      255.93     25.58 o
 -16   2   5       22.72       11.89     17.50 o
 -15   2   5      343.00      331.83     23.61 o
 -14   2   5      471.52      490.64     38.25 o
 -13   2   5     2121.34     2113.16    104.74 o
 -12   2   5     1333.38     1301.90     56.87 o
 -11   2   5      648.58      656.37     43.84 o
 -10   2   5      259.51      252.11     11.54 o
  -9   2   5      934.57      939.00     23.98 o
  -8   2   5      163.05      155.27      6.98 o
  -7   2   5     3246.38     3142.15     78.28 o
  -6   2   5     6646.04     6071.78    163.17 o
  -5   2   5     4990.47     4875.44    124.32 o
  -4   2   5    19385.45    19289.50    300.08 o
  -3   2   5      816.01      701.15     12.82 o
  -2   2   5      218.47      226.02      5.81 o
  -1   2   5      419.24      426.94     10.30 o
   0   2   5     7368.57     7784.46    107.08 o
   1   2   5      488.54      540.75     14.09 o
   2   2   5     9245.80     9428.07    215.75 o
   3   2   5      620.96      607.98     16.51 o
   4   2   5      450.01      469.34     16.31 o
   5   2   5       39.70       28.88      8.47 o
   6   2   5      563.93      533.60     24.21 o
   7   2   5      563.92      554.45     24.67 o
   8   2   5      463.90      457.88     39.10 o
   9   2   5     1462.96     1310.92     82.62 o
  10   2   5     1219.95     1166.46     68.68 o
  11   2   5       92.62       84.51     19.71 o
  12   2   5        7.73        6.42     19.54 o
  13   2   5      424.17      469.75     39.94 o
 -17   3   5       57.03       55.85     21.49 o
 -16   3   5     1014.38     1088.06     65.10 o
 -15   3   5      356.39      357.29     24.19 o
 -14   3   5        5.42       -2.21     15.05 o
 -13   3   5      268.21      256.64     19.37 o
 -12   3   5     1202.89     1172.84     56.67 o
 -11   3   5      542.39      525.97     19.74 o
 -10   3   5     3263.79     3137.05     62.35 o
  -9   3   5     1725.48     1685.23     38.49 o
  -8   3   5      275.61      262.79      8.60 o
  -7   3   5     1467.38     1414.89     27.06 o
  -6   3   5     7036.41     6802.66    150.96 o
  -5   3   5      266.19      297.71      8.87 o
  -4   3   5     3529.17     3163.16     72.56 o
  -3   3   5       17.27       26.32      2.97 o
  -2   3   5    12087.32    13177.31    271.81 o
  -1   3   5      703.35      638.38     20.28 o
   0   3   5     3522.87     3618.21     78.93 o
   1   3   5        7.56       13.28      3.70 o
   2   3   5     2294.43     2412.20     30.33 o
   3   3   5       12.32       19.01      4.60 o
   4   3   5     2648.52     2662.59     29.20 o
   5   3   5     2974.18     2959.73     58.99 o
   6   3   5     4402.38     4358.33     66.84 o
   7   3   5     1929.93     1835.98     69.77 o
   8   3   5      197.96      200.76     15.54 o
   9   3   5      374.78      360.09     20.61 o
  10   3   5        9.73       15.26     17.13 o
  11   3   5      182.19      209.25     23.98 o
  12   3   5     1262.69     1285.99     44.54 o
  13   3   5      760.70      875.97     41.32 o
 -16   4   5        6.83       21.15     18.30 o
 -15   4   5      414.11      384.19     25.28 o
 -14   4   5      255.11      235.28     20.64 o
 -13   4   5     4501.97     4446.61    192.75 o
 -12   4   5       35.54       36.39     11.89 o
 -11   4   5      693.27      694.49     20.13 o
 -10   4   5       47.43       37.48      9.30 o
  -9   4   5      163.66      168.82      9.65 o
  -8   4   5        2.21        7.44      4.76 o
  -7   4   5    10994.41    10345.12    265.00 o
  -6   4   5     3032.13     2974.14     57.14 o
  -5   4   5     1436.72     1341.55     33.39 o
  -4   4   5       76.89       86.06      4.36 o
  -3   4   5     6309.07     6528.06    154.22 o
  -2   4   5      763.97      847.62     23.44 o
  -1   4   5     6272.63     6305.26    165.55 o
   0   4   5      308.45      278.65      7.44 o
   1   4   5     1637.50     1597.86     39.40 o
   2   4   5        7.09        6.71      4.80 o
   3   4   5     6613.44     6948.92    107.11 o
   4   4   5       16.73       25.85      5.44 o
   5   4   5       86.02       96.80      7.03 o
   6   4   5        3.28        5.21      6.41 o
   7   4   5       88.59      115.39      9.56 o
   8   4   5      500.40      406.67     21.54 o
   9   4   5     2989.36     3103.62     53.71 o
  10   4   5      335.69      371.92     25.94 o
  11   4   5       75.66       81.51     21.67 o
  12   4   5       29.07       54.79     21.49 o
  13   4   5        3.67        5.68     22.74 o
 -16   5   5       87.19       92.74     21.64 o
 -15   5   5      558.68      575.20     38.01 o
 -14   5   5      137.37      127.73     18.85 o
 -13   5   5      316.02      282.52     18.24 o
 -12   5   5      659.38      628.94     24.04 o
 -11   5   5      950.00      952.27     23.85 o
 -10   5   5      758.14      783.90     18.26 o
  -9   5   5     1831.78     1745.48     39.19 o
  -8   5   5       21.98       17.91      6.45 o
  -7   5   5      122.59      127.30      6.23 o
  -6   5   5     1436.60     1282.95     22.29 o
  -5   5   5      597.85      614.06     10.35 o
  -4   5   5      275.27      210.58      6.28 o
  -3   5   5     3864.49     3578.84    104.09 o
  -2   5   5       57.23       76.40      5.70 o
  -1   5   5      411.52      374.81     10.35 o
   0   5   5     2078.65     2137.24     54.09 o
   1   5   5      955.32      987.01     30.17 o
   2   5   5      374.11      358.80     20.03 o
   3   5   5      898.75      836.58     37.64 o
   4   5   5      591.86      589.54     21.79 o
   5   5   5     5047.85     5221.71     39.27 o
   6   5   5     2261.24     2355.13     34.11 o
   7   5   5      139.55      138.68     14.22 o
   8   5   5      793.91      772.18     30.47 o
   9   5   5        8.33       20.22     16.23 o
  10   5   5        0.82       11.52     17.88 o
  11   5   5     1457.39     1437.11     44.44 o
  12   5   5      425.29      449.07     32.87 o
 -15   6   5      255.82      237.79     23.57 o
 -14   6   5       90.41       95.85     17.38 o
 -13   6   5       41.21       33.56     14.41 o
 -12   6   5      572.72      580.56     23.44 o
 -11   6   5     1356.74     1355.78     48.05 o
 -10   6   5      161.41      150.01     13.63 o
  -9   6   5      309.77      315.47     16.03 o
  -8   6   5      941.29      918.37     22.86 o
  -7   6   5      239.64      218.42     10.01 o
  -6   6   5     5245.14     4992.92     76.00 o
  -5   6   5     2658.14     2699.38     43.31 o
  -4   6   5     1380.56     1269.12     17.72 o
  -3   6   5     1209.02     1250.95     25.64 o
  -2   6   5       46.12       29.13      5.47 o
  -1   6   5     1940.34     2026.38     84.46 o
   0   6   5     3256.11     3224.23    111.84 o
   1   6   5     4185.66     4237.56    146.12 o
   2   6   5      429.49      432.23      9.85 o
   3   6   5        8.10       11.75      5.58 o
   4   6   5       27.56       29.75      8.20 o
   5   6   5     1199.72     1217.12     22.44 o
   6   6   5      447.98      491.48     20.75 o
   7   6   5     2909.71     2805.58     47.78 o
   8   6   5      555.38      616.51     34.94 o
   9   6   5        8.99        4.90     17.35 o
  10   6   5       30.99       47.30     19.72 o
  11   6   5       22.28       38.25     22.00 o
  12   6   5        2.45       28.97     28.82 o
 -15   7   5        9.02       24.86     20.81 o
 -14   7   5      534.75      548.10     30.59 o
 -13   7   5       87.72       87.66     19.53 o
 -12   7   5      101.96       88.69     17.35 o
 -11   7   5        2.27       -1.01     14.12 o
 -10   7   5       26.12       20.37     14.12 o
  -9   7   5      103.99      103.60     15.22 o
  -8   7   5       82.27       84.77      9.19 o
  -7   7   5      107.34       98.61      9.63 o
  -6   7   5      404.46      402.22     14.86 o
  -5   7   5     1010.58      984.36     20.66 o
  -4   7   5       56.35       58.41      9.13 o
  -3   7   5     1005.41      922.51     20.21 o
  -2   7   5     9358.42     9406.39    142.13 o
  -1   7   5      189.67      194.23     14.13 o
   0   7   5       16.19       23.72      7.73 o
   1   7   5      280.49      263.35     12.01 o
   2   7   5       51.21       52.68      8.33 o
   3   7   5      300.33      296.92     19.43 o
   4   7   5     4930.01     5050.21     94.23 o
   5   7   5      114.39      124.37     13.71 o
   6   7   5      307.27      315.52     27.97 o
   7   7   5       39.30       43.32     25.83 o
   8   7   5      402.40      415.19     34.59 o
   9   7   5        0.98       13.55     31.08 o
  10   7   5      463.45      437.58     37.25 o
  11   7   5      251.74      255.20     36.52 o
 -14   8   5      353.76      415.55     28.29 o
 -13   8   5      146.38      134.10     21.15 o
 -12   8   5        6.80       11.30     16.77 o
 -11   8   5     1688.60     1759.54     40.13 o
 -10   8   5       76.99       75.62     10.12 o
  -9   8   5      665.11      615.22     31.35 o
  -8   8   5      269.20      287.23     14.53 o
  -7   8   5     1084.79     1066.52     26.80 o
  -6   8   5     2502.30     2601.35     32.67 o
  -5   8   5     4159.82     4149.92     64.95 o
  -4   8   5     1568.91     1590.01     26.92 o
  -3   8   5     1116.75     1149.64     23.72 o
  -2   8   5       37.78       34.70      9.90 o
  -1   8   5      415.34      480.87     23.01 o
   0   8   5       22.26       31.83     15.42 o
   1   8   5     1953.88     1935.59     45.55 o
   2   8   5       51.80       52.71     16.65 o
   3   8   5      291.49      260.52     23.67 o
   4   8   5      155.17      158.84     24.36 o
   5   8   5     1459.18     1437.40     46.49 o
   6   8   5       21.65       26.26     21.23 o
   7   8   5     1747.56     1809.78     54.95 o
   8   8   5       32.69       38.11     23.61 o
   9   8   5       23.50       65.10     26.43 o
  10   8   5      273.26      289.24     35.44 o
 -13   9   5      272.33      278.56     25.57 o
 -12   9   5       31.83       32.10     18.34 o
 -11   9   5      152.97      170.76     20.78 o
 -10   9   5       62.01       58.90     11.08 o
  -9   9   5      260.20      291.73     16.38 o
  -8   9   5      152.72      158.47     13.10 o
  -7   9   5      858.29      891.67     23.32 o
  -6   9   5       27.31       23.54     10.60 o
  -5   9   5        4.07        0.12      9.90 o
  -4   9   5      232.44      264.82     16.10 o
  -3   9   5     1739.65     1766.02     34.92 o
  -2   9   5     1928.73     1941.59     38.92 o
  -1   9   5     1571.89     1619.96     41.99 o
   0   9   5        8.14       14.13     13.47 o
   1   9   5      275.64      279.11     24.57 o
   2   9   5      302.67      287.16     25.71 o
   3   9   5      349.80      342.44     42.00 o
   4   9   5     1140.02     1140.50     71.19 o
   5   9   5     3308.93     3225.78     68.15 o
   6   9   5      484.33      471.52     37.12 o
   7   9   5      285.32      269.96     31.63 o
   8   9   5        5.91       21.88     23.41 o
   9   9   5      436.96      410.21     56.49 o
 -12  10   5      808.48      848.12     44.93 o
 -11  10   5       62.63       73.39     24.96 o
 -10  10   5      255.55      257.95     18.29 o
  -9  10   5       99.97      113.32     17.50 o
  -8  10   5        8.23       14.30     13.02 o
  -7  10   5     1530.90     1534.95     34.71 o
  -6  10   5      351.21      347.93     21.13 o
  -5  10   5        6.72        6.55     12.85 o
  -4  10   5     1083.56     1075.27     31.38 o
  -3  10   5      753.68      809.15     28.80 o
  -2  10   5        0.17      -14.89     17.44 o
  -1  10   5     1336.75     1327.27     46.88 o
   0  10   5      672.16      683.05     49.98 o
   1  10   5       65.79       60.37     21.46 o
   2  10   5      695.41      712.58     38.81 o
   3  10   5     2336.84     2280.07     91.56 o
   4  10   5      578.38      555.21     57.54 o
   5  10   5      303.01      274.67     45.36 o
   6  10   5       64.80       64.68     37.38 o
   7  10   5      290.12      338.50     54.18 o
   8  10   5     1110.82     1086.07     78.12 o
 -10  11   5      296.97      309.62     32.32 o
  -9  11   5       72.66      105.29     28.80 o
  -8  11   5      316.90      357.43     35.93 o
  -7  11   5       20.75       17.62     26.05 o
  -6  11   5      564.96      531.18     40.36 o
  -5  11   5       17.94       12.65     15.53 o
  -4  11   5     1315.64     1257.83     35.73 o
  -3  11   5      192.31      174.19     26.78 o
  -2  11   5      367.93      355.96     31.71 o
  -1  11   5        2.09       -1.79     21.03 o
   0  11   5      657.40      648.92     39.84 o
   1  11   5       32.26       11.18     21.52 o
   2  11   5      155.46      142.37     40.32 o
   3  11   5       20.34       36.12     34.86 o
   4  11   5      280.28      322.96     50.40 o
   5  11   5        4.63       28.14     38.22 o
   6  11   5     1500.26     1476.23     86.52 o
  -8  12   5        5.18       31.23     29.20 o
  -7  12   5      451.82      484.71     42.12 o
  -6  12   5      345.66      349.99     36.51 o
  -5  12   5       62.02       56.47     27.77 o
  -4  12   5      141.59      134.66     29.82 o
  -3  12   5      819.35      780.08     46.16 o
  -2  12   5        7.24       -0.26     24.20 o
  -1  12   5     1359.42     1357.01     52.78 o
   0  12   5      161.18      183.81     29.88 o
   1  12   5      781.61      721.11     70.14 o
   2  12   5      709.98      645.09     68.88 o
   3  12   5      370.33      391.42     55.02 o
   4  12   5       88.38       96.60     44.10 o
  -5  13   5       13.60       11.23     27.24 o
  -4  13   5       56.57       39.63     28.58 o
  -3  13   5      340.97      330.44     36.93 o
  -2  13   5       59.59       80.88     29.03 o
  -1  13   5       78.88       75.79     29.16 o
   0  13   5      113.30       98.28     44.10 o
   1  13   5       75.24       55.44     42.84 o
 -16   0   6       46.95       77.69     26.48 o
 -14   0   6     2676.54     2541.85    214.82 o
 -12   0   6      639.97      588.07     33.20 o
 -10   0   6      488.80      490.91     23.88 o
  -8   0   6    12448.27    11612.89    193.15 o
  -6   0   6     8683.54     8605.48     75.79 o
  -4   0   6    13242.97    14411.01    223.41 o
  -2   0   6    30998.58    32272.51    353.47 o
   0   0   6     3948.02     4434.07     67.25 o
   2   0   6     2964.45     3250.20     98.07 o
   4   0   6     6054.96     5403.94    628.08 o
   6   0   6     3539.25     3237.54    324.01 o
   8   0   6     4237.88     3847.00    403.81 o
  10   0   6      899.63      986.11     67.20 o
  12   0   6      784.31      823.58     71.40 o
 -17   1   6      577.01      552.25     42.13 o
 -16   1   6      521.80      490.17     29.76 o
 -15   1   6       33.30       26.77     15.82 o
 -14   1   6       20.84        5.41     13.76 o
 -13   1   6       18.31       19.48     13.24 o
 -12   1   6      802.49      789.03     35.17 o
 -11   1   6     4774.38     4651.35    165.65 o
 -10   1   6     2608.27     2508.12     41.67 o
  -9   1   6      982.36      946.74     19.64 o
  -8   1   6      827.19      870.59     13.24 o
  -7   1   6        6.84       22.02      3.75 o
  -6   1   6     4920.61     4718.73     89.14 o
  -5   1   6    13415.75    13155.29    201.44 o
  -4   1   6    10009.10    10123.71    137.84 o
  -3   1   6      237.64      226.84      5.43 o
  -2   1   6      402.88      401.76      7.39 o
  -1   1   6     2113.95     2337.88     44.49 o
   0   1   6     5490.63     6222.20     61.92 o
   1   1   6     7163.41     8156.70    177.55 o
   2   1   6     4089.92     3960.31    179.36 o
   3   1   6      834.28      739.20     41.03 o
   4   1   6      181.92      155.00     10.04 o
   5   1   6     2068.14     1848.50    103.78 o
   6   1   6      721.69      660.06     41.65 o
   7   1   6      741.67      727.37     37.58 o
   8   1   6      110.57       98.59     13.98 o
   9   1   6     1041.27     1003.13     58.55 o
  10   1   6     1257.84     1333.01     57.32 o
  11   1   6      947.70      975.80     48.68 o
  12   1   6      314.22      375.96     37.42 o
  13   1   6       97.40       87.87     30.61 o
 -17   2   6       35.38       29.00     19.74 o
 -16   2   6      125.63      114.43     20.99 o
 -15   2   6     2258.23     2215.69     92.08 o
 -14   2   6      700.55      678.82     32.01 o
 -13   2   6      711.13      717.23     37.73 o
 -12   2   6     1084.44     1045.82     61.63 o
 -11   2   6      119.10      131.60     16.37 o
 -10   2   6       58.76       52.96      7.19 o
  -9   2   6     2283.90     2218.48     41.45 o
  -8   2   6     2302.82     2240.99     38.67 o
  -7   2   6     3033.58     2738.16     56.57 o
  -6   2   6     3905.24     3826.02     89.80 o
  -5   2   6       41.81       43.84      4.43 o
  -4   2   6     2744.56     2954.06     67.81 o
  -3   2   6     1124.32     1490.95     31.15 o
  -2   2   6     3650.59     4029.18     85.66 o
  -1   2   6     8044.35     8560.34    152.68 o
   0   2   6     7537.34     8566.13    138.05 o
   1   2   6    10344.04    11472.54    190.60 o
   2   2   6        3.89        4.68      4.52 o
   3   2   6       29.10       20.85      5.65 o
   4   2   6      729.62      755.56     26.20 o
   5   2   6     5951.91     5632.89    329.92 o
   6   2   6      194.32      162.58     12.83 o
   7   2   6     3570.25     3219.29    201.94 o
   8   2   6       88.10       79.25     15.89 o
   9   2   6       18.63       22.27     15.74 o
  10   2   6      462.53      443.26     29.17 o
  11   2   6     1628.67     1631.28     46.26 o
  12   2   6      272.60      346.93     35.58 o
 -17   3   6      168.97      173.45     24.13 o
 -16   3   6      283.66      284.38     24.27 o
 -15   3   6      532.03      566.57     29.73 o
 -14   3   6       79.71       65.66     17.12 o
 -13   3   6     2200.71     2226.77     90.92 o
 -12   3   6      192.04      167.86     16.21 o
 -11   3   6      649.03      652.74     16.57 o
 -10   3   6       64.49       51.75      7.76 o
  -9   3   6     2288.98     2226.14     53.09 o
  -8   3   6      467.72      483.54      9.61 o
  -7   3   6     3823.60     3785.21     93.99 o
  -6   3   6     1879.99     1922.00     35.98 o
  -5   3   6      735.97      707.82     18.97 o
  -4   3   6     3980.22     3979.53     83.73 o
  -3   3   6     6691.07     6794.22    125.07 o
  -2   3   6       33.86       44.26      3.78 o
  -1   3   6     1038.82     1072.63     22.74 o
   0   3   6     2654.66     2991.59     52.01 o
   1   3   6       53.58       74.92      4.60 o
   2   3   6     2788.90     2841.60     61.76 o
   3   3   6     8103.58     8217.40    132.08 o
   4   3   6       70.80       74.20      7.55 o
   5   3   6      110.87      113.75      8.85 o
   6   3   6      526.52      492.90     23.94 o
   7   3   6      701.07      703.19     27.91 o
   8   3   6      409.36      432.57     33.26 o
   9   3   6     3049.95     3095.48     64.09 o
  10   3   6      248.07      256.25     24.10 o
  11   3   6       62.02       65.14     20.59 o
  12   3   6      140.42      188.14     31.77 o
 -16   4   6      901.87      901.66     44.92 o
 -15   4   6      159.67      194.62     22.01 o
 -14   4   6       80.20       77.89     14.42 o
 -13   4   6       65.13       64.90     12.39 o
 -12   4   6     1213.51     1187.53     24.60 o
 -11   4   6       55.38       47.07      9.48 o
 -10   4   6     2467.45     2458.51     63.47 o
  -9   4   6      144.59      114.54      8.36 o
  -8   4   6     3227.15     2994.96     64.41 o
  -7   4   6      441.62      451.08      9.83 o
  -6   4   6    15493.35    14995.95    299.83 o
  -5   4   6     1366.24     1425.95     27.57 o
  -4   4   6     2260.16     2157.93     60.98 o
  -3   4   6     1930.22     2122.75     42.38 o
  -2   4   6      169.57      148.46      5.80 o
  -1   4   6       64.62       44.14      3.88 o
   0   4   6    12127.44    12686.78    288.41 o
   1   4   6     4932.51     5574.67    149.50 o
   2   4   6     1405.19     1436.10     22.48 o
   3   4   6      133.74      146.34      7.44 o
   4   4   6     1264.59     1279.50     23.28 o
   5   4   6       21.65       27.95      7.30 o
   6   4   6     2439.09     2375.09     47.59 o
   7   4   6      236.19      237.07     16.61 o
   8   4   6       24.69       37.80     16.15 o
   9   4   6       51.77       58.70     18.16 o
  10   4   6        1.02       -8.85     17.49 o
  11   4   6      241.69      251.22     26.43 o
  12   4   6     1648.09     1811.14     52.02 o
 -16   5   6      144.63      149.90     22.35 o
 -15   5   6      444.72      474.58     34.98 o
 -14   5   6      161.53      171.84     17.90 o
 -13   5   6      416.16      417.57     21.95 o
 -12   5   6      291.32      309.19     15.79 o
 -11   5   6      470.28      489.92     17.57 o
 -10   5   6     2784.74     2764.68     69.48 o
  -9   5   6     1103.69     1051.03     26.40 o
  -8   5   6       10.13        8.50      5.28 o
  -7   5   6      553.79      503.47     11.50 o
  -6   5   6     2495.96     2320.60     52.01 o
  -5   5   6       19.74       24.37      4.29 o
  -4   5   6     4074.56     4217.71    121.89 o
  -3   5   6      950.02      802.58     24.32 o
  -2   5   6      646.99      623.28     17.85 o
  -1   5   6      649.30      659.46     19.91 o
   0   5   6     3122.26     3223.51     82.93 o
   1   5   6       39.05       42.24      5.39 o
   2   5   6     7657.97     7468.52    283.99 o
   3   5   6     1610.17     1584.23     42.43 o
   4   5   6     3174.35     3092.19     62.81 o
   5   5   6       20.50       18.51      6.85 o
   6   5   6       69.76       66.32     15.18 o
   7   5   6     1426.03     1350.19     31.24 o
   8   5   6      226.89      240.62     21.73 o
   9   5   6     1212.45     1294.51     39.88 o
  10   5   6     1033.42     1082.48     39.16 o
  11   5   6      147.93      145.41     23.45 o
 -15   6   6      487.46      516.18     29.86 o
 -14   6   6      545.93      547.20     29.63 o
 -13   6   6      154.60      161.70     16.81 o
 -12   6   6      843.48      810.00     34.12 o
 -11   6   6        6.10        6.95     11.37 o
 -10   6   6      440.75      411.30     14.44 o
  -9   6   6      615.89      558.55     17.38 o
  -8   6   6     4118.88     3929.79     73.41 o
  -7   6   6     5706.26     5491.12    144.58 o
  -6   6   6      257.57      276.37     13.40 o
  -5   6   6     1284.54     1375.21     41.77 o
  -4   6   6      118.08       96.77      7.22 o
  -3   6   6      716.77      644.73     23.26 o
  -2   6   6     4390.84     4164.15    111.13 o
  -1   6   6     1333.17     1294.38     40.35 o
   0   6   6      139.08      145.17      7.38 o
   1   6   6     8046.60     7981.44    255.92 o
   2   6   6      643.55      622.23     28.73 o
   3   6   6      570.69      583.78     28.31 o
   4   6   6      589.39      599.63     33.10 o
   5   6   6     1736.54     1738.45     47.22 o
   6   6   6      118.25      114.22     16.62 o
   7   6   6     1876.53     1913.81     44.37 o
   8   6   6      935.18     1016.74     45.29 o
   9   6   6       46.15       66.28     24.69 o
  10   6   6      105.98      114.12     28.73 o
  11   6   6     1213.81     1234.11     56.57 o
 -15   7   6        3.45        6.38     19.42 o
 -14   7   6       18.72       24.18     19.47 o
 -13   7   6       23.09       32.70     17.57 o
 -12   7   6      198.74      221.26     21.03 o
 -11   7   6     3665.89     3523.74    120.94 o
 -10   7   6      564.99      525.34     17.68 o
  -9   7   6        2.21       -0.07      8.29 o
  -8   7   6       37.95       35.13      9.65 o
  -7   7   6      311.88      296.29     14.71 o
  -6   7   6     1274.06     1241.57     23.93 o
  -5   7   6     1665.38     1636.03     34.98 o
  -4   7   6      145.19      152.13     11.41 o
  -3   7   6      121.82      133.62     11.13 o
  -2   7   6        0.76        9.28      9.81 o
  -1   7   6     1887.28     1971.40     34.27 o
   0   7   6       15.21        7.67     10.74 o
   1   7   6     2506.50     2628.41     39.40 o
   2   7   6      207.86      219.74     12.26 o
   3   7   6     2531.40     2657.82     55.95 o
   4   7   6       37.69       36.69     19.44 o
   5   7   6     2481.21     2608.29     59.83 o
   6   7   6      342.62      329.16     29.63 o
   7   7   6     1581.82     1705.27     47.38 o
   8   7   6       44.39       37.89     27.30 o
   9   7   6       17.58       37.45     27.02 o
  10   7   6       49.16       60.77     28.56 o
 -14   8   6      641.00      671.57     33.58 o
 -13   8   6      305.28      332.87     26.06 o
 -12   8   6       65.01       60.79     12.47 o
 -11   8   6      121.43       99.83     12.19 o
 -10   8   6     1513.93     1370.07     36.91 o
  -9   8   6      291.43      313.71     16.28 o
  -8   8   6     4246.01     4051.92    101.37 o
  -7   8   6     1110.40     1087.93     24.41 o
  -6   8   6      560.62      580.75     19.33 o
  -5   8   6        0.66       -4.51      9.17 o
  -4   8   6        4.70        5.60      9.33 o
  -3   8   6      183.32      191.36     13.71 o
  -2   8   6     3003.00     3039.33     57.04 o
  -1   8   6     1858.59     1907.11     46.74 o
   0   8   6     1649.14     1819.19     59.85 o
   1   8   6     1308.82     1339.08     32.57 o
   2   8   6     1147.09     1104.35     40.47 o
   3   8   6       39.02       46.12     19.17 o
   4   8   6     2195.27     2263.47     56.40 o
   5   8   6      446.05      494.87     36.86 o
   6   8   6       21.34       25.39     23.73 o
   7   8   6      118.33      136.55     21.31 o
   8   8   6      976.58      945.51     48.51 o
   9   8   6       12.41        5.46     26.13 o
 -13   9   6       16.25       10.96     19.60 o
 -12   9   6      618.07      651.17     32.55 o
 -11   9   6       87.21      102.67     13.33 o
 -10   9   6      839.86      838.59     23.47 o
  -9   9   6       35.05       42.62     12.20 o
  -8   9   6       32.45       43.90     12.22 o
  -7   9   6        2.39        2.50     10.42 o
  -6   9   6      875.76      875.43     24.27 o
  -5   9   6      214.67      206.12     14.93 o
  -4   9   6     1638.40     1663.87     30.38 o
  -3   9   6      526.26      500.48     20.65 o
  -2   9   6       16.07       13.55     13.25 o
  -1   9   6      630.03      608.80     34.44 o
   0   9   6      593.51      642.08     38.01 o
   1   9   6     1416.65     1448.24     53.13 o
   2   9   6     1246.55     1231.43     44.57 o
   3   9   6       98.88      104.53     23.00 o
   4   9   6      624.16      704.76     41.12 o
   5   9   6       11.29       27.36     22.42 o
   6   9   6        3.53       17.35     24.73 o
   7   9   6      700.89      691.46     42.57 o
   8   9   6      124.19       78.29     29.24 o
 -12  10   6      254.46      261.27     31.17 o
 -11  10   6        0.06      -12.86     21.97 o
 -10  10   6     1072.60     1154.16     43.55 o
  -9  10   6        9.42       34.22     15.46 o
  -8  10   6       45.11       56.44     15.55 o
  -7  10   6      692.95      677.45     27.42 o
  -6  10   6     1585.83     1579.08     36.35 o
  -5  10   6      116.85       98.69     16.39 o
  -4  10   6        4.21        2.48     14.24 o
  -3  10   6       21.25       -0.27     19.73 o
  -2  10   6       33.65       32.25     20.99 o
  -1  10   6      716.15      675.43     37.89 o
   0  10   6     2466.40     2385.91     88.62 o
   1  10   6      705.13      685.41     60.90 o
   2  10   6      137.58      166.31     39.06 o
   3  10   6       52.46       14.70     32.76 o
   4  10   6        2.45        8.40     36.12 o
   5  10   6      109.11      155.81     45.36 o
   6  10   6     1068.66     1069.27     74.76 o
   7  10   6       14.99       50.82     43.68 o
 -10  11   6       62.00       68.34     31.03 o
  -9  11   6      454.71      461.75     41.07 o
  -8  11   6       55.91       69.20     26.72 o
  -7  11   6      356.08      358.79     35.54 o
  -6  11   6       18.90       24.74     24.79 o
  -5  11   6      565.00      590.70     73.29 o
  -4  11   6       49.32       61.83     24.64 o
  -3  11   6     1570.22     1567.63     53.98 o
  -2  11   6        0.67       13.23     21.81 o
  -1  11   6      591.19      543.91     38.39 o
   0  11   6      266.54      241.49     43.68 o
   1  11   6      288.10      270.05     46.20 o
   2  11   6        2.65        2.94     34.44 o
   3  11   6     2082.30     2081.42     93.66 o
   4  11   6      110.08       99.96     42.00 o
   5  11   6      161.18      160.01     49.14 o
   6  11   6      521.11      508.60     64.68 o
  -8  12   6        6.47       -6.81     27.24 o
  -7  12   6       78.88       82.32     30.29 o
  -6  12   6      118.74      137.06     30.85 o
  -5  12   6      124.88      126.11     30.26 o
  -4  12   6      593.99      525.54     41.46 o
  -3  12   6      159.45      181.35     31.25 o
  -2  12   6       36.85       10.50     36.12 o
  -1  12   6      419.94      471.64     58.38 o
   0  12   6     2404.65     2231.77     97.86 o
   1  12   6      167.74      181.85     44.52 o
   2  12   6        4.46      -34.44     34.44 o
   3  12   6       18.40       30.24     44.10 o
  -4  13   6      618.85      718.59     67.62 o
  -3  13   6       29.01       27.30     39.06 o
  -2  13   6      151.47      148.25     50.40 o
  -1  13   6      115.65      122.63     46.20 o
 -17   0   7     3483.19     3436.44    297.56 o
 -15   0   7      992.67      945.12     73.71 o
 -13   0   7      170.81      177.21     23.74 o
 -11   0   7     8758.49     8319.03    187.01 o
  -9   0   7      267.08      256.98     11.96 o
  -7   0   7       11.92       21.98      5.85 o
  -5   0   7    17605.97    18038.78    184.04 o
  -3   0   7     1304.12     1299.31     13.65 o
  -1   0   7    12349.42    13002.15    247.63 o
   1   0   7     1619.94     1586.13     17.55 o
   3   0   7     4176.94     4243.75    109.82 o
   5   0   7     4561.21     4117.86    429.64 o
   7   0   7      628.74      580.75     64.05 o
   9   0   7      356.89      375.88     44.52 o
  11   0   7     1904.32     2112.50     93.24 o
 -17   1   7      133.25      127.96     22.46 o
 -16   1   7       68.41       47.06     18.46 o
 -15   1   7      385.95      405.46     25.24 o
 -14   1   7      932.31      888.70     38.37 o
 -13   1   7      903.27      915.71     37.84 o
 -12   1   7       59.06       51.50     10.50 o
 -11   1   7      354.42      373.01     21.45 o
 -10   1   7     1345.53     1401.11     19.27 o
  -9   1   7     2209.00     2119.48     37.03 o
  -8   1   7     5419.22     5253.00     72.49 o
  -7   1   7     3010.79     2939.77     40.43 o
  -6   1   7      542.31      493.52      8.60 o
  -5   1   7     8649.63     8982.96    102.20 o
  -4   1   7     3539.35     3665.09     44.38 o
  -3   1   7     1191.31     1313.45     27.36 o
  -2   1   7    10372.40    10752.00    215.30 o
  -1   1   7    10377.06    11556.88    162.47 o
   0   1   7       94.17      137.12      7.42 o
   1   1   7     6761.35     7600.87    140.78 o
   2   1   7     6928.56     7407.03     64.11 o
   3   1   7      105.15       89.73      8.21 o
   4   1   7     2280.70     2262.05    112.92 o
   5   1   7     6249.52     5948.44    285.02 o
   6   1   7       85.44      106.71     13.12 o
   7   1   7     5673.05     5462.99    209.19 o
   8   1   7     1887.32     1932.06     96.18 o
   9   1   7       92.80       86.62     23.46 o
  10   1   7       46.36       25.64     24.30 o
  11   1   7      271.26      285.83     35.46 o
  12   1   7      135.03      163.79     33.24 o
 -17   2   7        5.87       -6.20     18.82 o
 -16   2   7      685.09      683.85     32.59 o
 -15   2   7      436.08      418.22     25.85 o
 -14   2   7       95.20       76.02     13.86 o
 -13   2   7     1390.32     1326.37     44.16 o
 -12   2   7     1121.46     1093.60     42.89 o
 -11   2   7      137.67      113.63     11.37 o
 -10   2   7     6918.38     6610.76    118.28 o
  -9   2   7     1076.26     1068.05     22.24 o
  -8   2   7     1117.60     1116.68     23.27 o
  -7   2   7     2756.94     2722.64     47.98 o
  -6   2   7     5038.44     4954.24     99.26 o
  -5   2   7       12.37       20.40      3.77 o
  -4   2   7     9776.06     9539.04    229.31 o
  -3   2   7     1802.80     1855.70     42.77 o
  -2   2   7     2528.90     2468.39     34.13 o
  -1   2   7     2197.96     2222.42     48.54 o
   0   2   7     1558.39     1756.54     18.46 o
   1   2   7      743.61      689.47     15.53 o
   2   2   7     2134.24     1895.55    103.72 o
   3   2   7     1574.49     1464.01     48.44 o
   4   2   7     1630.48     1515.17     62.15 o
   5   2   7        5.60        2.23     10.96 o
   6   2   7      114.91      109.67     15.27 o
   7   2   7      143.71      145.55     17.25 o
   8   2   7      889.55      849.84     32.14 o
   9   2   7      288.70      362.36     33.09 o
  10   2   7     1545.71     1771.34     74.97 o
  11   2   7        1.75       -9.92     22.98 o
  12   2   7     1017.82     1208.36     57.46 o
 -17   3   7       87.07       76.19     21.58 o
 -16   3   7      559.38      568.68     34.74 o
 -15   3   7      334.92      342.85     20.39 o
 -14   3   7      185.94      199.91     16.54 o
 -13   3   7        9.93       14.32     11.11 o
 -12   3   7     1946.35     1966.24     57.02 o
 -11   3   7        4.97        6.15      6.53 o
 -10   3   7     1908.30     1848.66     50.32 o
  -9   3   7      601.32      601.32     14.50 o
  -8   3   7      226.65      207.26      7.39 o
  -7   3   7      171.46      168.17      6.44 o
  -6   3   7     9268.73     9242.08    210.42 o
  -5   3   7      600.76      595.18     11.37 o
  -4   3   7      484.95      461.73     14.34 o
  -3   3   7       50.35       59.43      3.88 o
  -2   3   7     2798.96     3145.23     65.58 o
  -1   3   7     2184.55     2322.18     36.77 o
   0   3   7    17038.70    18321.51    357.49 o
   1   3   7     1217.94     1247.26     37.55 o
   2   3   7      130.35      152.18      8.20 o
   3   3   7      184.48      160.01     10.74 o
   4   3   7      897.26      935.47     20.41 o
   5   3   7     1271.97     1311.67     31.42 o
   6   3   7     5039.55     5105.78     59.91 o
   7   3   7      214.23      226.72     19.32 o
   8   3   7       66.76       85.21     17.90 o
   9   3   7      252.12      271.02     23.98 o
  10   3   7      414.90      429.18     37.42 o
  11   3   7        8.76        9.03     24.95 o
  12   3   7     1485.11     1553.00     61.63 o
 -16   4   7       11.89        7.01     17.54 o
 -15   4   7      953.35      984.37     35.03 o
 -14   4   7       76.30       80.62     14.71 o
 -13   4   7      683.00      693.83     21.45 o
 -12   4   7      284.40      275.50     15.55 o
 -11   4   7      365.83      371.42     12.69 o
 -10   4   7       16.50       32.29      7.37 o
  -9   4   7     5746.31     5540.26    112.39 o
  -8   4   7      269.63      264.27      9.11 o
  -7   4   7      322.17      329.73     12.47 o
  -6   4   7      627.28      637.49     15.75 o
  -5   4   7      364.79      371.16      8.87 o
  -4   4   7      737.24      687.65     15.17 o
  -3   4   7    10648.85    10495.12    249.63 o
  -2   4   7      601.70      630.66     13.92 o
  -1   4   7       60.08       75.93      5.14 o
   0   4   7      513.87      573.88     10.11 o
   1   4   7      157.02      162.73      6.74 o
   2   4   7      313.45      329.81     13.84 o
   3   4   7    10202.43    10296.67    263.51 o
   4   4   7       23.96       33.19      8.93 o
   5   4   7      958.27      920.87     28.69 o
   6   4   7      238.43      286.58     19.92 o
   7   4   7      438.52      438.11     23.21 o
   8   4   7       25.95       24.81     16.65 o
   9   4   7     2370.96     2338.01     50.57 o
  10   4   7      278.41      294.59     26.54 o
  11   4   7      111.71       92.40     28.04 o
 -16   5   7      238.67      232.89     23.99 o
 -15   5   7       92.27       98.02     19.43 o
 -14   5   7        1.99        8.98     14.05 o
 -13   5   7     1445.08     1483.17     42.06 o
 -12   5   7      991.69      992.23     30.43 o
 -11   5   7       43.09       40.64      9.12 o
 -10   5   7     1543.78     1423.68     58.51 o
  -9   5   7     2842.32     2694.58     91.16 o
  -8   5   7       20.75       14.59      6.36 o
  -7   5   7     1921.14     1796.47     47.11 o
  -6   5   7     2514.96     2607.26     40.32 o
  -5   5   7     1435.81     1434.11     41.16 o
  -4   5   7      338.86      354.13     10.80 o
  -3   5   7        6.30        9.97      4.19 o
  -2   5   7       66.18       72.53      4.98 o
  -1   5   7     3246.07     3391.26    107.60 o
   0   5   7     5137.06     5235.66    110.09 o
   1   5   7     3641.09     3548.10     60.53 o
   2   5   7      445.49      464.51     18.18 o
   3   5   7      995.97      994.59     43.44 o
   4   5   7      469.74      482.11     22.43 o
   5   5   7      155.07      151.08     16.50 o
   6   5   7     2801.95     2690.95     50.42 o
   7   5   7     4779.64     4795.68     62.48 o
   8   5   7       11.35       17.94     17.73 o
   9   5   7       24.45       30.69     18.81 o
  10   5   7      300.65      315.75     27.67 o
  11   5   7       87.64      128.72     31.74 o
 -15   6   7       16.94       18.44     18.62 o
 -14   6   7      123.64      121.11     21.02 o
 -13   6   7        1.83       -0.88     10.82 o
 -12   6   7     1395.77     1343.95     58.67 o
 -11   6   7     1700.65     1635.57     69.45 o
 -10   6   7     4472.61     4363.84    143.02 o
  -9   6   7       68.26       66.49     10.02 o
  -8   6   7     1636.91     1525.27     41.71 o
  -7   6   7     1419.17     1358.16     24.86 o
  -6   6   7      151.71      140.38     11.21 o
  -5   6   7     1018.72      945.12     22.00 o
  -4   6   7     5490.54     5538.86    162.94 o
  -3   6   7        3.58        7.74      8.08 o
  -2   6   7     1492.67     1500.63     45.44 o
  -1   6   7     1264.78     1353.99     39.65 o
   0   6   7     1449.33     1480.25     27.82 o
   1   6   7     1888.97     1975.25     47.30 o
   2   6   7     2002.51     2007.83     48.30 o
   3   6   7      820.96      791.66     34.73 o
   4   6   7     1145.05     1159.64     40.97 o
   5   6   7      632.13      656.83     34.74 o
   6   6   7      125.34      160.42     24.19 o
   7   6   7       56.16       73.12     23.60 o
   8   6   7      305.51      354.42     33.26 o
   9   6   7       12.90       28.84     23.87 o
  10   6   7      783.62      850.08     83.16 o
 -15   7   7       29.45       47.52     20.64 o
 -14   7   7      878.54      996.05     37.55 o
 -13   7   7       32.22       41.77     17.89 o
 -12   7   7       72.49       67.99     12.30 o
 -11   7   7       65.08       79.68     11.81 o
 -10   7   7        1.39        4.77      9.83 o
  -9   7   7      792.87      758.15     24.13 o
  -8   7   7     4906.90     4693.21     70.10 o
  -7   7   7       95.58       91.89     11.22 o
  -6   7   7      414.60      447.85     17.85 o
  -5   7   7     1000.19     1037.99     22.79 o
  -4   7   7     1947.94     1912.31     39.13 o
  -3   7   7        0.67       -0.63     10.19 o
  -2   7   7     9351.49     9503.56    135.67 o
  -1   7   7      177.81      196.59     15.92 o
   0   7   7     1329.26     1335.94     30.22 o
   1   7   7     1018.68      981.99     46.20 o
   2   7   7     5535.39     5611.09     77.19 o
   3   7   7       71.56       94.48     26.67 o
   4   7   7        9.81        3.33     18.05 o
   5   7   7       62.72       68.48     21.83 o
   6   7   7      604.29      602.32     38.71 o
   7   7   7      550.72      532.56     38.31 o
   8   7   7     2214.87     2192.93     97.02 o
   9   7   7      154.36      151.04     31.30 o
  10   7   7      958.80     1031.40     54.79 o
 -14   8   7       48.89       50.75     20.61 o
 -13   8   7        0.64        6.64     18.50 o
 -12   8   7      681.29      730.62     31.28 o
 -11   8   7     2706.52     2624.30     61.41 o
 -10   8   7     1254.77     1219.76     26.24 o
  -9   8   7       27.81       37.06     11.43 o
  -8   8   7     1532.59     1503.12     34.73 o
  -7   8   7     1003.91      954.24     24.22 o
  -6   8   7      213.23      214.59     15.30 o
  -5   8   7      723.44      751.83     22.33 o
  -4   8   7      967.25      957.81     23.94 o
  -3   8   7     1653.77     1631.95     33.62 o
  -2   8   7      305.20      291.00     24.76 o
  -1   8   7      171.05      180.75     17.21 o
   0   8   7      369.30      386.64     31.03 o
   1   8   7     2979.17     3119.37     62.23 o
   2   8   7     2431.96     2423.88     55.91 o
   3   8   7       67.53       66.80     21.46 o
   4   8   7      303.70      309.64     29.10 o
   5   8   7      716.69      767.97     41.50 o
   6   8   7       21.82       37.01     22.55 o
   7   8   7      131.69      110.38     22.86 o
   8   8   7      170.79      207.56     32.30 o
   9   8   7       92.77      106.73     31.41 o
 -13   9   7      141.85      151.85     22.98 o
 -12   9   7        1.70       11.85     17.52 o
 -11   9   7       22.57       19.49     17.27 o
 -10   9   7      144.85      148.88     14.77 o
  -9   9   7     1401.90     1346.78     30.92 o
  -8   9   7      771.79      694.31     23.66 o
  -7   9   7      513.82      537.47     22.18 o
  -6   9   7      510.68      498.82     21.19 o
  -5   9   7      960.16      930.57     25.46 o
  -4   9   7      664.17      654.80     22.75 o
  -3   9   7       34.19       35.43     13.87 o
  -2   9   7      299.79      302.36     31.71 o
  -1   9   7     4488.88     4564.69    143.63 o
   0   9   7     1960.85     2001.16     53.07 o
   1   9   7     1860.37     1912.47     53.63 o
   2   9   7      198.48      220.48     27.75 o
   3   9   7      464.15      481.89     36.52 o
   4   9   7      201.65      202.92     29.46 o
   5   9   7     1110.37     1113.10     50.44 o
   6   9   7        4.88        2.67     23.86 o
   7   9   7     1177.47     1298.72     56.53 o
   8   9   7      313.60      309.66     47.04 o
 -12  10   7      319.53      322.81     31.36 o
 -11  10   7      230.33      230.04     28.11 o
 -10  10   7      230.54      267.94     26.77 o
  -9  10   7     1157.81     1155.44     41.71 o
  -8  10   7       27.98       33.55     18.64 o
  -7  10   7      450.34      437.00     22.66 o
  -6  10   7      176.12      203.48     16.95 o
  -5  10   7      469.12      426.67     21.83 o
  -4  10   7      421.89      432.13     22.11 o
  -3  10   7      134.85      145.49     19.81 o
  -2  10   7       33.55       50.44     22.28 o
  -1  10   7        1.81        2.43     20.00 o
   0  10   7      167.47      167.06     26.41 o
   1  10   7        4.78        8.97     21.98 o
   2  10   7      265.01      286.62     30.41 o
   3  10   7     1439.75     1381.70     63.21 o
   4  10   7      230.51      242.29     31.16 o
   5  10   7        4.31       27.54     26.97 o
   6  10   7       98.96       91.14     45.36 o
 -10  11   7      688.53      751.14     52.84 o
  -9  11   7        8.63       43.31     27.17 o
  -8  11   7      121.09      145.28     31.03 o
  -7  11   7      191.56      198.96     33.18 o
  -6  11   7     1174.05     1228.44     53.34 o
  -5  11   7       32.59       39.43     23.62 o
  -4  11   7       25.05        9.63     22.68 o
  -3  11   7        0.63       39.48     37.80 o
  -2  11   7       21.02       39.48     35.28 o
  -1  11   7      315.83      304.07     47.46 o
   0  11   7     3118.60     2993.20    105.00 o
   1  11   7       97.53       78.96     39.48 o
   2  11   7       53.37       42.84     37.80 o
   3  11   7       76.17       74.76     43.68 o
   4  11   7      223.34      245.27     49.56 o
   5  11   7       11.36       12.60     43.68 o
  -8  12   7       39.41       28.16     28.95 o
  -7  12   7       48.25       28.06     29.88 o
  -6  12   7      189.14      172.80     31.25 o
  -5  12   7       18.75       29.48     28.04 o
  -4  12   7      185.59      186.05     46.62 o
  -3  12   7      849.70      826.94     70.56 o
  -2  12   7      210.82      159.59     45.78 o
  -1  12   7        0.26        5.04     40.74 o
   0  12   7      124.69      119.69     43.26 o
   1  12   7      136.02      157.07     44.94 o
   2  12   7      277.47      297.35     52.50 o
 -16   0   8      166.97      128.51     28.05 o
 -14   0   8     1609.14     1612.87     54.21 o
 -12   0   8       22.82       36.42     12.39 o
 -10   0   8     1294.84     1185.35     37.65 o
  -8   0   8     3690.98     3578.92     72.46 o
  -6   0   8     2150.20     2153.12     37.98 o
  -4   0   8      105.14       75.24      5.58 o
  -2   0   8     1675.26     1650.72     17.74 o
   0   0   8      544.34      528.56     12.33 o
   2   0   8     7879.66     8460.39    246.74 o
   4   0   8     1414.76     1482.11     57.96 o
   6   0   8      395.45      452.74     43.68 o
   8   0   8     4096.90     4418.19    113.39 o
  10   0   8      252.78      326.32     48.72 o
 -17   1   8      440.40      471.57     34.67 o
 -16   1   8      633.31      658.52     38.67 o
 -15   1   8       37.47       45.92     11.48 o
 -14   1   8      320.43      331.72     15.88 o
 -13   1   8       56.71       55.46     10.03 o
 -12   1   8      421.54      424.37     17.40 o
 -11   1   8     2605.28     2485.53     52.56 o
 -10   1   8     2366.60     2282.95     35.60 o
  -9   1   8       30.62       40.35      5.39 o
  -8   1   8     1381.77     1306.24     17.51 o
  -7   1   8     6012.05     5715.26     63.72 o
  -6   1   8      401.09      412.26      8.55 o
  -5   1   8     7176.46     7236.91     92.09 o
  -4   1   8     6610.20     6557.66     96.52 o
  -3   1   8       84.44      136.91      5.57 o
  -2   1   8     2508.79     2390.45     85.34 o
  -1   1   8    11682.23    12876.05    260.53 o
   0   1   8       19.35       25.60      5.15 o
   1   1   8     3329.43     3679.08     75.73 o
   2   1   8      817.56      926.29     20.74 o
   3   1   8       11.28       12.29      9.57 o
   4   1   8      596.63      588.29     22.43 o
   5   1   8     2264.47     2363.99     38.59 o
   6   1   8      164.29      196.13     18.90 o
   7   1   8      896.57      886.15     40.79 o
   8   1   8        4.80       -0.75     20.26 o
   9   1   8       14.63       43.59     23.84 o
  10   1   8      177.26      182.08     29.84 o
  11   1   8      910.62      951.30     51.52 o
 -17   2   8      147.64      170.80     23.28 o
 -16   2   8      186.64      179.78     21.87 o
 -15   2   8      293.45      313.11     19.57 o
 -14   2   8        0.15       -4.86      9.49 o
 -13   2   8      942.11     1000.75     23.67 o
 -12   2   8        9.82        9.18      8.27 o
 -11   2   8     1047.52     1028.79     29.46 o
 -10   2   8     1273.36     1211.87     21.97 o
  -9   2   8        9.37        9.02      5.27 o
  -8   2   8      209.92      212.12      7.73 o
  -7   2   8     2489.45     2288.10     50.11 o
  -6   2   8     1949.63     1901.30     32.03 o
  -5   2   8     4160.66     3977.90     82.58 o
  -4   2   8       43.91       68.76      4.94 o
  -3   2   8       22.29       45.78      4.37 o
  -2   2   8     1052.31      993.21     15.54 o
  -1   2   8     1853.85     1880.26     36.54 o
   0   2   8     1278.34     1238.67     26.47 o
   1   2   8     9858.85    10537.48    138.53 o
   2   2   8      566.63      609.65     16.75 o
   3   2   8     3838.83     3936.86     67.60 o
   4   2   8      239.46      265.69     15.63 o
   5   2   8      719.79      810.59     27.53 o
   6   2   8      353.69      399.74     23.30 o
   7   2   8     1508.67     1648.57     66.15 o
   8   2   8       23.96       18.19     19.89 o
   9   2   8     1397.08     1394.44     95.34 o
  10   2   8      318.50      317.93     34.75 o
  11   2   8       12.42       15.03     27.77 o
 -17   3   8       13.13        5.04     19.23 o
 -16   3   8      212.53      229.19     23.75 o
 -15   3   8     1082.10     1197.07     34.83 o
 -14   3   8      145.32      162.93     13.33 o
 -13   3   8       64.38       73.49     10.54 o
 -12   3   8      382.07      383.31     14.53 o
 -11   3   8      400.04      397.13     12.49 o
 -10   3   8      666.91      647.09     14.33 o
  -9   3   8    12612.20    11961.46    244.61 o
  -8   3   8      720.27      693.57     14.52 o
  -7   3   8       50.80       61.24      5.07 o
  -6   3   8       88.72       78.18      5.95 o
  -5   3   8     1041.19     1178.07     26.83 o
  -4   3   8     1004.36      966.45     19.36 o
  -3   3   8     9125.26     9337.04    167.40 o
  -2   3   8     1483.08     1584.58     28.71 o
  -1   3   8      135.83      133.91      7.21 o
   0   3   8     3810.35     4220.43     87.98 o
   1   3   8     1857.29     1916.97     34.00 o
   2   3   8       23.06       16.62      7.91 o
   3   3   8    10547.81    11358.85     94.52 o
   4   3   8      418.41      459.17     22.14 o
   5   3   8      158.83      170.48     16.68 o
   6   3   8       53.12       92.19     16.24 o
   7   3   8     1177.86     1191.35     31.08 o
   8   3   8        7.84       11.26     21.38 o
   9   3   8      634.94      590.13     42.85 o
  10   3   8      422.38      479.69     41.12 o
  11   3   8       38.65       30.95     27.75 o
 -16   4   8      103.93      135.47     21.39 o
 -15   4   8       51.81       56.73     17.71 o
 -14   4   8      859.41      867.78     24.28 o
 -13   4   8      494.15      463.13     16.42 o
 -12   4   8     1775.63     1802.67     50.58 o
 -11   4   8      636.87      589.01     17.63 o
 -10   4   8       66.01       69.58      7.85 o
  -9   4   8      439.22      449.05     11.94 o
  -8   4   8       18.55       23.92      5.83 o
  -7   4   8      466.86      456.20     11.42 o
  -6   4   8     7115.08     6724.84    186.59 o
  -5   4   8       11.19       24.76      4.70 o
  -4   4   8       16.56       26.02      4.41 o
  -3   4   8      174.77      198.61      7.56 o
  -2   4   8       45.78       49.69      4.83 o
  -1   4   8       41.86       56.76      5.15 o
   0   4   8     6220.47     6285.86    153.23 o
   1   4   8      499.96      467.54     20.61 o
   2   4   8     1735.82     1823.68     32.14 o
   3   4   8      305.57      296.14     19.32 o
   4   4   8      577.08      610.99     25.13 o
   5   4   8        4.41       29.18     14.02 o
   6   4   8     1457.12     1632.52     47.01 o
   7   4   8      140.81      183.63     20.59 o
   8   4   8     1222.35     1248.93     39.21 o
   9   4   8       66.76       66.25     26.73 o
  10   4   8     2591.02     2614.03     71.12 o
  11   4   8       17.93       14.73     27.35 o
 -16   5   8      207.58      235.44     24.27 o
 -15   5   8      652.90      668.66     31.67 o
 -14   5   8       31.24       30.00     14.99 o
 -13   5   8      210.93      220.57     14.17 o
 -12   5   8       47.10       50.31     10.42 o
 -11   5   8       22.91       16.39      8.82 o
 -10   5   8     2107.21     2008.88     73.11 o
  -9   5   8     2687.91     2538.64     84.89 o
  -8   5   8     1208.67     1173.99     40.04 o
  -7   5   8      487.67      503.33     16.80 o
  -6   5   8        1.65        1.90      6.99 o
  -5   5   8       13.61       18.13      5.62 o
  -4   5   8     3538.27     3650.47    108.95 o
  -3   5   8     5117.93     5233.49    166.22 o
  -2   5   8     4284.39     4426.61    128.84 o
  -1   5   8      124.49      125.97      8.80 o
   0   5   8       17.28       18.21      7.80 o
   1   5   8     1566.73     1677.51     30.51 o
   2   5   8       50.75       31.63     11.56 o
   3   5   8     2849.37     2888.72     41.92 o
   4   5   8      630.53      700.70     26.30 o
   5   5   8     1214.13     1067.85     32.44 o
   6   5   8      669.94      662.45     44.18 o
   7   5   8       79.74      123.42     19.37 o
   8   5   8        0.16        4.05     17.43 o
   9   5   8      322.55      332.08     32.82 o
  10   5   8      416.81      376.72     58.80 o
 -15   6   8        6.83       -3.89     17.97 o
 -14   6   8      344.68      347.87     24.54 o
 -13   6   8      716.99      724.12     39.68 o
 -12   6   8       14.79       14.33     10.92 o
 -11   6   8       22.82       29.90     10.65 o
 -10   6   8      195.82      216.63     14.38 o
  -9   6   8      322.69      277.01     14.64 o
  -8   6   8      563.46      553.01     19.24 o
  -7   6   8     1428.10     1402.87     30.79 o
  -6   6   8      346.49      333.74     15.90 o
  -5   6   8      548.21      521.64     20.66 o
  -4   6   8      481.27      438.84     17.04 o
  -3   6   8      249.15      268.07     14.68 o
  -2   6   8      597.99      572.53     17.82 o
  -1   6   8     1296.69     1388.86     48.93 o
   0   6   8        2.27        2.23     15.27 o
   1   6   8     6824.04     7060.53    228.47 o
   2   6   8     1697.40     1748.55     46.90 o
   3   6   8      148.61      164.86     22.84 o
   4   6   8      971.89      988.21     40.37 o
   5   6   8     1094.77     1055.61     44.20 o
   6   6   8       31.97       17.29     22.35 o
   7   6   8     1184.28     1153.21     48.85 o
   8   6   8      629.32      720.66     44.25 o
   9   6   8      246.11      242.23     33.10 o
 -15   7   8       17.61       31.80     20.05 o
 -14   7   8       72.05       89.41     20.54 o
 -13   7   8       26.45       52.53     17.94 o
 -12   7   8       69.01       68.67     13.21 o
 -11   7   8     3568.66     3442.12    107.85 o
 -10   7   8      389.17      359.54     17.14 o
  -9   7   8      767.92      777.55     23.74 o
  -8   7   8       50.41       50.73     11.30 o
  -7   7   8     1545.92     1534.37     28.49 o
  -6   7   8      107.80      104.75     11.83 o
  -5   7   8     3567.28     3516.31     67.17 o
  -4   7   8        3.00        4.99      9.33 o
  -3   7   8      435.93      431.12     17.94 o
  -2   7   8       76.20       90.36     17.67 o
  -1   7   8     1409.82     1394.06     41.57 o
   0   7   8        1.48        3.33     16.38 o
   1   7   8     1805.65     1835.82     47.95 o
   2   7   8      143.15      161.79     22.84 o
   3   7   8       19.96       19.44     19.89 o
   4   7   8       42.42       59.09     21.58 o
   5   7   8     1902.04     1908.12     63.00 o
   6   7   8       45.36       24.60     26.88 o
   7   7   8      144.35      135.22     27.80 o
   8   7   8       69.99       78.27     27.98 o
   9   7   8       10.15        7.56     27.92 o
 -14   8   8      684.17      795.64     37.04 o
 -13   8   8      123.16      173.62     22.38 o
 -12   8   8       11.27       15.32     16.51 o
 -11   8   8       15.76       16.59     11.52 o
 -10   8   8        8.06       15.57     11.52 o
  -9   8   8      230.02      218.77     17.24 o
  -8   8   8      483.97      516.43     21.62 o
  -7   8   8       16.53       19.06     10.92 o
  -6   8   8      222.73      211.60     15.44 o
  -5   8   8      764.84      802.50     32.45 o
  -4   8   8      552.77      604.71     24.85 o
  -3   8   8      175.36      164.90     13.92 o
  -2   8   8        9.55        8.49     18.38 o
  -1   8   8      274.47      267.75     24.50 o
   0   8   8      171.43      195.28     24.05 o
   1   8   8      739.52      829.67     39.11 o
   2   8   8     5210.46     5239.68     81.96 o
   3   8   8     1144.17     1093.48     45.16 o
   4   8   8      438.21      473.93     38.46 o
   5   8   8      185.28      220.03     30.73 o
   6   8   8      113.85      121.46     30.24 o
   7   8   8      301.27      289.45     35.48 o
   8   8   8     1122.87     1257.21     88.20 o
 -13   9   8     1310.38     1345.48     42.22 o
 -12   9   8       74.59       84.75     20.39 o
 -11   9   8        2.80       -0.72     17.02 o
 -10   9   8     1755.45     1834.64     42.38 o
  -9   9   8      185.92      186.08     17.06 o
  -8   9   8     1467.67     1477.25     36.86 o
  -7   9   8     2521.41     2480.79     42.63 o
  -6   9   8       99.50       84.68     14.08 o
  -5   9   8      424.14      432.59     21.06 o
  -4   9   8     1162.16     1172.66     42.29 o
  -3   9   8       82.85       73.00     20.56 o
  -2   9   8      943.28      932.72     40.27 o
  -1   9   8      700.73      654.16     36.27 o
   0   9   8       42.35       61.04     20.69 o
   1   9   8      692.57      707.85     39.50 o
   2   9   8       75.63       84.09     23.79 o
   3   9   8       39.17       12.72     23.89 o
   4   9   8      503.33      543.71     39.35 o
   5   9   8      305.23      327.44     34.20 o
   6   9   8      494.49      471.18     40.37 o
   7   9   8        8.72       10.18     22.49 o
 -11  10   8        7.05       19.95     18.33 o
 -10  10   8        2.26       11.26     20.50 o
  -9  10   8       17.95       22.56     19.45 o
  -8  10   8      205.31      196.53     23.50 o
  -7  10   8      330.75      339.08     25.77 o
  -6  10   8     1526.60     1623.70     43.37 o
  -5  10   8     2133.08     2031.43     37.29 o
  -4  10   8       23.06       11.17     15.32 o
  -3  10   8       52.43       55.14     22.12 o
  -2  10   8       86.49       80.55     22.77 o
  -1  10   8        5.72       32.63     23.07 o
   0  10   8      683.97      671.14     41.14 o
   1  10   8      752.51      707.44     40.65 o
   2  10   8        6.78      -17.77     22.38 o
   3  10   8      133.46      139.93     29.33 o
   4  10   8      345.63      331.02     36.01 o
   5  10   8      172.76      129.50     30.88 o
 -10  11   8       35.42       52.26     30.24 o
  -9  11   8     1947.79     1905.81     72.24 o
  -8  11   8      189.70      231.42     45.15 o
  -7  11   8       60.86       50.82     26.13 o
  -6  11   8        7.83       20.29     25.09 o
  -5  11   8       13.10        2.10     38.64 o
  -4  11   8      134.92      129.35     41.58 o
  -3  11   8     1940.07     1905.03     91.14 o
  -2  11   8      368.59      343.12     52.92 o
  -1  11   8       18.40       14.28     38.22 o
   0  11   8        9.02       23.52     35.70 o
   1  11   8      126.05      123.89     42.00 o
   2  11   8       57.58       98.70     44.52 o
   3  11   8     1128.01     1099.51     81.90 o
   4  11   8      310.27      334.72     57.54 o
  -7  12   8      342.52      312.89     54.18 o
  -6  12   8      531.16      541.35     65.94 o
  -5  12   8        7.80      -25.62     36.96 o
  -4  12   8       99.75       98.28     42.84 o
  -3  12   8       47.82       27.72     39.06 o
  -2  12   8       22.20       49.14     40.32 o
  -1  12   8      108.25       92.40     43.26 o
   0  12   8       40.07       36.54     40.74 o
   1  12   8       62.84       62.58     41.16 o
 -17   0   9       38.13       38.02     27.50 o
 -15   0   9      812.55      826.34     44.89 o
 -13   0   9      489.27      503.12     25.47 o
 -11   0   9     1475.39     1410.39     31.89 o
  -9   0   9     5480.47     5280.52     84.85 o
  -7   0   9     6736.98     6770.42    128.23 o
  -5   0   9     1383.02     1379.36     17.79 o
  -3   0   9     2883.62     2871.88     21.98 o
  -1   0   9    15535.14    16359.58    179.67 o
   1   0   9     1805.49     1896.67     76.65 o
   3   0   9     2692.30     2626.98     73.08 o
   5   0   9     5063.07     5193.90    109.19 o
   7   0   9       19.51       -2.52     27.72 o
   9   0   9      254.39      316.67     47.88 o
  11   0   9      715.63      732.87     70.56 o
 -17   1   9       44.07       57.49     20.79 o
 -16   1   9      417.02      399.99     38.67 o
 -15   1   9       34.14       39.48     11.88 o
 -14   1   9      591.33      609.05     19.74 o
 -13   1   9      425.83      419.78     16.60 o
 -12   1   9      708.53      740.01     18.93 o
 -11   1   9     1849.82     1798.35     32.93 o
 -10   1   9     1310.26     1252.99     18.11 o
  -9   1   9      404.02      411.45     10.15 o
  -8   1   9     1025.78      917.83     17.11 o
  -7   1   9      429.94      529.43      9.99 o
  -6   1   9     1025.18     1164.17     16.98 o
  -5   1   9      748.33      660.11     12.75 o
  -4   1   9     9761.50    10104.28    152.96 o
  -3   1   9     1791.39     1820.22     36.92 o
  -2   1   9      120.81      132.20      8.22 o
  -1   1   9        2.30        9.69      5.83 o
   0   1   9      272.15      294.44     10.16 o
   1   1   9     2373.14     2531.19     54.80 o
   2   1   9     5486.60     5916.59    168.16 o
   3   1   9     4000.84     3997.37     63.06 o
   4   1   9      538.28      485.77     29.49 o
   5   1   9      523.47      491.92     39.69 o
   6   1   9      281.53      266.04     26.58 o
   7   1   9     1453.85     1471.65     50.88 o
   8   1   9     2800.66     2777.59     67.86 o
   9   1   9      701.19      720.03     44.25 o
  10   1   9       65.79       72.57     28.73 o
 -17   2   9       91.24      107.09     21.55 o
 -16   2   9      338.85      349.15     25.00 o
 -15   2   9       97.77      112.32     15.83 o
 -14   2   9      499.31      526.88     18.87 o
 -13   2   9       40.70       45.29      9.99 o
 -12   2   9      132.16      131.66     11.18 o
 -11   2   9       45.54       45.19      7.45 o
 -10   2   9      893.99      861.77     18.40 o
  -9   2   9      647.24      621.38     12.15 o
  -8   2   9     5196.51     5016.63     97.87 o
  -7   2   9     1470.05     1487.81     16.72 o
  -6   2   9     3157.37     3149.82     56.43 o
  -5   2   9      278.55      268.04      8.26 o
  -4   2   9      648.92      667.18     14.17 o
  -3   2   9      174.69      180.04      7.24 o
  -2   2   9     8895.21     9337.50     83.72 o
  -1   2   9     2571.68     2874.03     53.28 o
   0   2   9      981.59      997.02     26.04 o
   1   2   9     3569.73     3749.88     80.10 o
   2   2   9       63.50       87.00     11.97 o
   3   2   9     1754.85     1793.18     48.87 o
   4   2   9      694.57      755.08     27.66 o
   5   2   9     2392.11     2413.12     54.99 o
   6   2   9     3031.93     3075.27     64.23 o
   7   2   9      632.65      677.07     40.09 o
   8   2   9      251.97      274.95     31.47 o
   9   2   9      101.01       96.94     26.72 o
  10   2   9       32.51       23.39     32.55 o
 -17   3   9       75.35       68.92     21.17 o
 -16   3   9      423.57      398.04     26.84 o
 -15   3   9       79.21       78.63     15.68 o
 -14   3   9      201.02      183.04     13.87 o
 -13   3   9     1266.51     1234.59     32.67 o
 -12   3   9      963.79      969.55     19.85 o
 -11   3   9     2374.21     2324.74     56.14 o
 -10   3   9      453.12      442.82     13.02 o
  -9   3   9       92.67       77.29      7.14 o
  -8   3   9      693.79      679.25     14.37 o
  -7   3   9        7.25        7.45      5.05 o
  -6   3   9     3698.59     3581.54     88.35 o
  -5   3   9     2259.89     2284.32     61.41 o
  -4   3   9     1616.93     1587.81     31.88 o
  -3   3   9       21.41       35.94     12.27 o
  -2   3   9     3449.23     3830.17     69.96 o
  -1   3   9      513.98      568.69     12.72 o
   0   3   9     4795.16     4840.40    109.24 o
   1   3   9      355.67      370.91     19.09 o
   2   3   9      139.96      144.14     13.75 o
   3   3   9      272.74      300.27     16.86 o
   4   3   9     3506.13     3614.35     63.65 o
   5   3   9      274.94      283.04     21.24 o
   6   3   9      269.03      281.23     28.27 o
   7   3   9      621.78      590.06     31.68 o
   8   3   9      908.25      912.54     46.47 o
   9   3   9      381.31      428.58     37.71 o
  10   3   9      602.75      673.05     47.96 o
 -16   4   9       74.53       86.50     20.94 o
 -15   4   9     1071.11     1178.82     46.13 o
 -14   4   9       35.55       23.88     14.28 o
 -13   4   9      599.79      569.67     20.13 o
 -12   4   9        5.10        7.73      9.11 o
 -11   4   9        9.04       10.02      8.04 o
 -10   4   9      474.41      477.45     14.62 o
  -9   4   9     4205.41     4066.12    104.15 o
  -8   4   9      888.68      861.19     23.29 o
  -7   4   9      467.09      465.56     13.55 o
  -6   4   9      276.11      280.08     10.15 o
  -5   4   9      708.57      753.97     21.42 o
  -4   4   9     1600.26     1629.58     32.93 o
  -3   4   9    10081.15    10425.92    270.58 o
  -2   4   9       12.67       17.11      6.85 o
  -1   4   9     3671.51     3798.31     98.08 o
   0   4   9      283.83      263.67     16.17 o
   1   4   9     3689.97     3843.67     62.95 o
   2   4   9       49.81       53.96     12.84 o
   3   4   9     3226.87     3398.62    103.48 o
   4   4   9     1517.63     1548.81     65.81 o
   5   4   9      136.35      160.56     18.70 o
   6   4   9       35.48       41.22     15.72 o
   7   4   9     2541.48     2497.07     63.29 o
   8   4   9      578.35      644.89     42.16 o
   9   4   9      961.13      969.38     50.32 o
  10   4   9        6.88       -6.36     26.85 o
 -16   5   9      267.24      305.00     31.01 o
 -15   5   9      321.79      316.63     25.36 o
 -14   5   9       87.48      100.90     16.29 o
 -13   5   9      987.16     1006.29     39.54 o
 -12   5   9     1063.26     1044.53     26.54 o
 -11   5   9     2543.00     2464.00     75.19 o
 -10   5   9      248.71      249.06     13.21 o
  -9   5   9      354.59      360.69     14.35 o
  -8   5   9      984.07      989.80     26.00 o
  -7   5   9     2611.24     2582.00     71.17 o
  -6   5   9      152.11      141.49     11.79 o
  -5   5   9      743.71      693.11     17.25 o
  -4   5   9      107.37      136.93      9.92 o
  -3   5   9     3908.86     4029.63     85.17 o
  -2   5   9      785.07      847.26     32.65 o
  -1   5   9      319.27      288.99     24.30 o
   0   5   9      138.16      142.05     18.38 o
   1   5   9     1228.51     1316.67     63.42 o
   2   5   9       54.65       46.34     17.16 o
   3   5   9     1311.42     1267.34     48.09 o
   4   5   9     2170.38     2117.52     60.58 o
   5   5   9        3.20        7.14     19.66 o
   6   5   9      617.83      678.44     41.23 o
   7   5   9     1115.11     1050.37     69.72 o
   8   5   9      137.34      123.89     41.58 o
   9   5   9      784.50      972.25     77.70 o
 -15   6   9        4.10        7.86     18.11 o
 -14   6   9      441.08      470.42     28.61 o
 -13   6   9      574.08      583.03     29.38 o
 -12   6   9      279.24      265.75     16.83 o
 -11   6   9      253.64      250.12     15.86 o
 -10   6   9      681.08      663.36     23.41 o
  -9   6   9       22.01       33.01      9.98 o
  -8   6   9      916.37      965.61     30.86 o
  -7   6   9      720.23      701.91     24.26 o
  -6   6   9      519.46      512.17     21.85 o
  -5   6   9     1395.97     1303.86     30.61 o
  -4   6   9      849.56      844.81     21.47 o
  -3   6   9      221.50      202.08     16.17 o
  -2   6   9     2541.14     2722.61     95.55 o
  -1   6   9     3982.34     4099.54     64.64 o
   0   6   9     2031.13     2072.88     69.72 o
   1   6   9      655.68      645.15     44.73 o
   2   6   9      131.90      131.50     21.23 o
   3   6   9      117.73      114.94     21.97 o
   4   6   9     1453.90     1536.50     79.80 o
   5   6   9     2779.31     2744.76     63.38 o
   6   6   9     1080.42     1118.55     47.42 o
   7   6   9       73.41       72.28     27.07 o
   8   6   9      273.50      324.22     54.60 o
   9   6   9      407.17      464.08     59.22 o
 -15   7   9        0.73       16.92     20.19 o
 -14   7   9      622.09      676.18     33.71 o
 -13   7   9       99.22       85.89     19.99 o
 -12   7   9       92.93       70.53     18.89 o
 -11   7   9       91.14       91.66     13.40 o
 -10   7   9     2369.71     2307.28     71.22 o
  -9   7   9      175.16      155.27     15.06 o
  -8   7   9      846.60      833.91     24.32 o
  -7   7   9      144.52      151.52     13.90 o
  -6   7   9       48.95       40.78     12.48 o
  -5   7   9       65.60       58.24     11.44 o
  -4   7   9     4133.67     4120.59     62.60 o
  -3   7   9     1438.28     1348.69     55.86 o
  -2   7   9     1160.11     1201.31     40.67 o
  -1   7   9      897.86      883.09     37.36 o
   0   7   9       93.68       87.74     19.54 o
   1   7   9      118.96      142.40     22.68 o
   2   7   9     1197.43     1247.86     44.96 o
   3   7   9      160.92      158.98     24.76 o
   4   7   9       13.26       10.00     20.26 o
   5   7   9       42.65       49.21     24.05 o
   6   7   9      115.50      120.12     27.32 o
   7   7   9      186.99      220.33     32.37 o
   8   7   9     1351.60     1351.08     83.16 o
 -14   8   9      150.44      173.18     23.43 o
 -13   8   9     1649.89     1798.47     45.50 o
 -12   8   9       71.79       77.63     19.01 o
 -11   8   9      399.47      458.55     27.23 o
 -10   8   9       40.25       40.61     12.62 o
  -9   8   9      671.27      644.23     24.50 o
  -8   8   9      281.34      308.41     18.53 o
  -7   8   9     2931.51     2904.84     40.54 o
  -6   8   9      195.63      175.76     17.37 o
  -5   8   9     1712.92     1618.13     36.63 o
  -4   8   9      144.96      147.41     17.05 o
  -3   8   9      319.53      310.94     28.19 o
  -2   8   9      390.72      378.70     31.58 o
  -1   8   9     1606.82     1569.03     48.55 o
   0   8   9      295.36      323.18     27.62 o
   1   8   9       85.45       78.66     22.30 o
   2   8   9        4.74        0.35     20.09 o
   3   8   9        3.34        6.69     22.72 o
   4   8   9      106.98      112.18     26.41 o
   5   8   9     1555.34     1565.88     58.38 o
   6   8   9       47.32       69.87     26.57 o
   7   8   9        8.09       24.99     27.71 o
 -13   9   9       23.71       28.82     21.44 o
 -12   9   9      169.64      172.50     22.68 o
 -11   9   9      634.25      626.56     31.51 o
 -10   9   9      480.55      501.47     33.03 o
  -9   9   9      203.27      227.07     24.23 o
  -8   9   9      294.11      279.50     19.88 o
  -7   9   9       68.93       76.04     14.40 o
  -6   9   9      594.08      546.79     27.27 o
  -5   9   9      961.38      983.95     32.77 o
  -4   9   9      275.20      267.34     21.19 o
  -3   9   9     1121.46     1136.53     44.50 o
  -2   9   9        1.52       -4.71     19.73 o
  -1   9   9      204.27      184.00     26.13 o
   0   9   9        6.70       12.39     20.17 o
   1   9   9      988.41      991.55     44.09 o
   2   9   9      658.64      623.23     40.98 o
   3   9   9      244.94      239.45     30.43 o
   4   9   9       28.68       36.95     24.94 o
   5   9   9      101.23       97.91     30.57 o
   6   9   9       43.00       35.00     39.27 o
 -11  10   9       32.24       26.01     19.57 o
 -10  10   9      838.44      937.35     42.01 o
  -9  10   9     1054.62     1182.61     42.21 o
  -8  10   9      107.35      113.80     21.83 o
  -7  10   9      116.76      112.26     21.17 o
  -6  10   9       24.08        8.57     22.56 o
  -5  10   9      130.26      137.68     27.92 o
  -4  10   9        1.86       -0.65     20.37 o
  -3  10   9     1347.24     1270.35     61.74 o
  -2  10   9      607.57      673.91     41.42 o
  -1  10   9      274.94      290.14     31.03 o
   0  10   9      857.19      933.40     50.19 o
   1  10   9     1064.89     1097.53     48.20 o
   2  10   9       21.42       12.56     25.24 o
   3  10   9      449.36      454.74     39.31 o
   4  10   9      316.38      332.09     36.95 o
  -9  11   9       68.48       73.71     31.92 o
  -8  11   9      163.97      159.59     49.98 o
  -7  11   9      100.16       71.82     41.16 o
  -6  11   9      896.19      913.88     75.18 o
  -5  11   9      111.45       85.26     40.32 o
  -4  11   9      166.21      173.03     44.52 o
  -3  11   9        0.02       -1.26     34.86 o
  -2  11   9      675.73      619.47     63.00 o
  -1  11   9       51.30       28.56     40.32 o
   0  11   9      626.86      567.81     65.52 o
   1  11   9        0.89       -6.72     39.06 o
   2  11   9      496.45      503.98     62.58 o
   3  11   9      619.80      565.29     65.52 o
  -6  12   9      255.82      253.25     55.44 o
  -5  12   9      430.73      435.94     62.16 o
  -4  12   9      217.72      180.17     47.46 o
  -3  12   9      888.45      827.36     72.66 o
  -2  12   9      631.71      623.67     67.62 o
  -1  12   9        1.49        0.00     37.38 o
 -16   0  10     1214.61     1217.58    140.69 o
 -14   0  10     1207.45     1213.50     42.92 o
 -12   0  10      487.66      453.88     24.31 o
 -10   0  10     4738.38     4765.69     65.37 o
  -8   0  10     3003.30     3001.15     58.38 o
  -6   0  10      206.68      252.52     11.63 o
  -4   0  10    15682.22    15910.99    106.71 o
  -2   0  10      730.33      734.02     17.10 o
   0   0  10     1106.61     1062.56     32.47 o
   2   0  10    17483.72    17681.17    180.59 o
   4   0  10      638.88      710.19     52.50 o
   6   0  10     2143.84     2165.84     84.42 o
   8   0  10     1326.15     1360.74     76.44 o
  10   0  10      620.17      651.39     68.46 o
 -17   1  10      217.43      218.72     25.34 o
 -16   1  10       75.92       59.51     18.55 o
 -15   1  10        5.14        7.74     13.31 o
 -14   1  10      274.95      291.14     15.99 o
 -13   1  10     2432.87     2440.22     38.80 o
 -12   1  10     1087.63     1084.86     22.22 o
 -11   1  10      157.82      163.03     11.44 o
 -10   1  10        8.65        9.71      6.61 o
  -9   1  10     2884.76     2777.02     45.71 o
  -8   1  10     4749.33     4634.11     76.62 o
  -7   1  10     2582.62     2456.06     37.07 o
  -6   1  10     3717.15     3700.72     46.93 o
  -5   1  10       33.72       38.60      4.71 o
  -4   1  10       73.03       80.44      5.18 o
  -3   1  10       98.88      122.90      6.02 o
  -2   1  10     5056.79     5293.19     62.34 o
  -1   1  10      748.11      705.42     15.20 o
   0   1  10     4762.73     4828.49     70.98 o
   1   1  10      817.42      837.55     32.52 o
   2   1  10      459.84      414.11     27.77 o
   3   1  10       50.96       26.49     17.51 o
   4   1  10      722.59      775.27     36.68 o
   5   1  10     3703.72     3662.43     83.90 o
   6   1  10      665.81      643.34     38.01 o
   7   1  10        6.92       26.25     22.27 o
   8   1  10      734.07      787.88     44.96 o
   9   1  10     1302.16     1458.90     58.06 o
  10   1  10       32.53       17.63     27.76 o
 -17   2  10      804.44      831.59     41.94 o
 -16   2  10      473.84      482.55     29.36 o
 -15   2  10      260.09      249.23     18.30 o
 -14   2  10      167.94      167.09     13.49 o
 -13   2  10     2449.72     2431.34     60.15 o
 -12   2  10     1252.05     1265.31     29.24 o
 -11   2  10     1607.48     1615.33     40.98 o
 -10   2  10        0.32       -3.09      6.47 o
  -9   2  10     1188.76     1237.29     26.51 o
  -8   2  10     1563.47     1580.91     19.53 o
  -7   2  10     1269.82     1305.44     17.81 o
  -6   2  10     1302.34     1286.74     29.19 o
  -5   2  10     5579.87     5459.48    152.64 o
  -4   2  10       70.68       73.33      5.58 o
  -3   2  10     1289.71     1365.16     26.73 o
  -2   2  10      831.61      891.71     16.70 o
  -1   2  10     4406.22     4733.08     74.95 o
   0   2  10     1949.47     1961.99     33.70 o
   1   2  10     1848.88     1986.83     31.92 o
   2   2  10     1278.66     1270.61     39.41 o
   3   2  10     6355.22     6494.99    182.27 o
   4   2  10     3376.21     3329.21     63.15 o
   5   2  10      171.76      231.79     26.01 o
   6   2  10      919.85      843.99     41.09 o
   7   2  10      139.84      137.69     26.68 o
   8   2  10       21.04       54.55     27.32 o
   9   2  10      685.62      709.21     46.61 o
  10   2  10      810.65      888.62     54.03 o
 -17   3  10      121.17      106.69     22.07 o
 -16   3  10       86.18       83.78     20.73 o
 -15   3  10     2546.14     2618.03     62.83 o
 -14   3  10       16.35       12.74     10.69 o
 -13   3  10      731.13      733.91     26.36 o
 -12   3  10      307.49      319.99     14.04 o
 -11   3  10        2.61        5.73      7.95 o
 -10   3  10       83.40       92.83      9.10 o
  -9   3  10     1531.24     1530.16     29.45 o
  -8   3  10     2277.45     2297.36     40.74 o
  -7   3  10     1068.64     1061.65     23.61 o
  -6   3  10     1110.00     1153.32     29.34 o
  -5   3  10      575.07      605.18     17.82 o
  -4   3  10        1.75        0.41      6.02 o
  -3   3  10     2334.20     2396.89     43.59 o
  -2   3  10      885.22      898.60     20.72 o
  -1   3  10     3638.82     3874.50     50.68 o
   0   3  10      276.91      255.61     20.95 o
   1   3  10     2239.30     2292.89     84.79 o
   2   3  10       55.05       57.76     12.90 o
   3   3  10      579.10      622.19     31.33 o
   4   3  10     1959.07     2011.22     50.82 o
   5   3  10      995.86      954.62     41.82 o
   6   3  10      503.61      427.51     35.63 o
   7   3  10     3520.09     3436.41     61.44 o
   8   3  10       85.82      106.90     28.33 o
   9   3  10      165.55      167.60     33.07 o
 -16   4  10       38.06       46.32     19.46 o
 -15   4  10       14.74      -10.74     17.26 o
 -14   4  10       39.64       50.48     14.91 o
 -13   4  10      120.30      125.19     12.88 o
 -12   4  10     2147.13     2121.68     62.83 o
 -11   4  10     1067.36     1059.25     32.42 o
 -10   4  10      150.60      158.55     11.35 o
  -9   4  10       12.71       19.25      8.20 o
  -8   4  10     3405.28     3440.14     88.27 o
  -7   4  10       19.17       23.61      7.58 o
  -6   4  10     6128.71     5994.59    190.92 o
  -5   4  10      357.54      390.87     13.70 o
  -4   4  10     1393.54     1462.56     33.24 o
  -3   4  10      800.80      858.00     19.97 o
  -2   4  10     4813.24     5048.51     77.03 o
  -1   4  10       49.22       59.26     11.85 o
   0   4  10      995.04     1087.34     30.00 o
   1   4  10      622.90      669.78     24.47 o
   2   4  10     1206.22     1271.19     30.31 o
   3   4  10      265.08      291.11     21.49 o
   4   4  10     5905.12     5899.74     91.35 o
   5   4  10        4.70        2.36     19.13 o
   6   4  10      814.45      756.61     40.12 o
   7   4  10       61.22       55.10     25.09 o
   8   4  10       32.04        4.26     25.03 o
   9   4  10      244.67      264.85     36.60 o
 -16   5  10      256.46      292.34     30.43 o
 -15   5  10      607.11      646.66     33.00 o
 -14   5  10     1048.12     1095.82     52.65 o
 -13   5  10       32.35       17.63     12.48 o
 -12   5  10      244.77      248.78     16.99 o
 -11   5  10      220.13      220.21     14.88 o
 -10   5  10       34.58       51.11     10.89 o
  -9   5  10     1543.41     1458.38     42.61 o
  -8   5  10     1525.91     1658.55     31.20 o
  -7   5  10     1112.97     1091.59     28.82 o
  -6   5  10     4250.59     4096.69     70.38 o
  -5   5  10      195.69      172.85     15.02 o
  -4   5  10      217.05      213.18     14.18 o
  -3   5  10     1248.55     1308.59     30.43 o
  -2   5  10     2643.36     2670.42    118.43 o
  -1   5  10       31.33       49.06     16.50 o
   0   5  10     4614.47     4631.10    116.54 o
   1   5  10      273.48      301.72     25.53 o
   2   5  10       24.92        3.54     16.86 o
   3   5  10      746.04      797.37     36.86 o
   4   5  10      345.15      322.19     27.68 o
   5   5  10        1.01       41.58     32.34 o
   6   5  10     1148.05     1110.85     70.56 o
   7   5  10      436.81      423.76     53.34 o
   8   5  10      439.33      396.46     55.44 o
 -15   6  10      111.04      130.42     22.38 o
 -14   6  10      421.06      453.19     27.90 o
 -13   6  10      168.88      185.50     20.92 o
 -12   6  10       48.43       59.34     13.01 o
 -11   6  10     1193.13     1134.98     53.53 o
 -10   6  10     1841.67     1750.56     37.24 o
  -9   6  10      545.66      523.26     19.35 o
  -8   6  10      249.71      258.93     19.45 o
  -7   6  10      111.15      120.08     14.95 o
  -6   6  10      498.12      478.99     19.10 o
  -5   6  10     3513.25     3388.06     55.45 o
  -4   6  10     6673.77     6677.39    166.73 o
  -3   6  10     3318.28     3352.19     60.96 o
  -2   6  10      990.95     1022.67     45.15 o
  -1   6  10      387.15      384.11     28.58 o
   0   6  10       49.11       70.36     19.85 o
   1   6  10      133.47      127.49     21.53 o
   2   6  10      189.98      189.83     24.35 o
   3   6  10     4417.76     4478.22     76.28 o
   4   6  10       11.45        7.07     20.76 o
   5   6  10      621.29      625.30     40.17 o
   6   6  10     1225.13     1215.00     78.12 o
   7   6  10       23.60       53.34     41.58 o
   8   6  10      682.43      659.37     73.08 o
 -15   7  10      869.56      913.94     48.19 o
 -14   7  10      249.56      281.84     25.31 o
 -13   7  10     3172.17     3268.68     62.51 o
 -12   7  10       48.93       56.19     17.74 o
 -11   7  10       24.54       37.85     12.85 o
 -10   7  10       18.68       26.31     11.69 o
  -9   7  10      320.83      286.91     17.99 o
  -8   7  10        8.99       14.31     11.43 o
  -7   7  10     2903.78     2820.77     71.51 o
  -6   7  10      643.28      586.53     24.99 o
  -5   7  10        9.64       -5.85     12.32 o
  -4   7  10       44.40       56.17     14.70 o
  -3   7  10       79.08       83.23     20.39 o
  -2   7  10       33.99       31.32     17.96 o
  -1   7  10     4711.44     4777.59     75.71 o
   0   7  10      211.16      210.76     24.64 o
   1   7  10      326.23      308.13     27.11 o
   2   7  10       69.76       44.91     21.83 o
   3   7  10       20.31       33.45     21.94 o
   4   7  10      295.63      280.45     30.57 o
   5   7  10     2132.95     2240.07     64.15 o
   6   7  10       60.35       79.38     39.48 o
   7   7  10      746.80      773.18     70.56 o
 -14   8  10      522.67      623.53     34.42 o
 -13   8  10      197.49      208.10     23.68 o
 -12   8  10        6.24        7.78     16.51 o
 -11   8  10      153.97      168.81     20.47 o
 -10   8  10     1315.61     1403.05     36.91 o
  -9   8  10       37.78       69.84     14.30 o
  -8   8  10        9.41       14.18     12.62 o
  -7   8  10       90.92      102.73     16.97 o
  -6   8  10      285.40      266.30     20.63 o
  -5   8  10      777.81      775.11     29.10 o
  -4   8  10     6138.83     6096.78     99.60 o
  -3   8  10     1694.34     1672.72     61.32 o
  -2   8  10        8.90       12.55     19.87 o
  -1   8  10     1503.25     1515.59     50.33 o
   0   8  10      848.59      845.92     42.17 o
   1   8  10      189.53      174.96     27.58 o
   2   8  10     2085.17     2055.87     84.00 o
   3   8  10      935.80      961.51     46.85 o
   4   8  10      304.36      302.61     34.14 o
   5   8  10      442.82      478.30     40.20 o
   6   8  10       96.00       92.19     29.70 o
 -12   9  10      125.26      129.14     23.09 o
 -11   9  10      155.62      118.80     21.41 o
 -10   9  10       44.95       56.78     22.00 o
  -9   9  10      825.07      820.90     41.14 o
  -8   9  10      706.40      723.06     41.89 o
  -7   9  10      751.43      724.91     30.12 o
  -6   9  10      708.31      706.28     30.38 o
  -5   9  10      722.40      696.98     30.52 o
  -4   9  10       43.28       51.13     21.97 o
  -3   9  10        1.26        7.90     21.38 o
  -2   9  10     3319.06     3419.96     72.60 o
  -1   9  10      131.16      146.11     26.57 o
   0   9  10     1139.13     1059.27     45.88 o
   1   9  10       11.93       17.83     24.35 o
   2   9  10        5.01       -7.58     23.07 o
   3   9  10       86.75       79.72     26.41 o
   4   9  10      159.73      166.83     32.67 o
   5   9  10       33.08       26.62     26.72 o
 -11  10  10      789.31      751.03     34.97 o
 -10  10  10        1.72        3.91     22.04 o
  -9  10  10      196.41      242.78     32.30 o
  -8  10  10      785.17      785.75     47.59 o
  -7  10  10       21.99       22.89     23.67 o
  -6  10  10     1064.09     1117.57     49.13 o
  -5  10  10      726.70      740.39     44.09 o
  -4  10  10        7.57        5.49     21.64 o
  -3  10  10       16.51       19.56     23.75 o
  -2  10  10     1929.38     1896.27     78.33 o
  -1  10  10      192.27      177.67     36.33 o
   0  10  10      661.80      621.84     42.45 o
   1  10  10        6.89       20.47     25.66 o
   2  10  10       68.84       66.98     29.36 o
   3  10  10      106.29       88.03     29.96 o
  -9  11  10      700.09      732.87     72.24 o
  -8  11  10      416.40      355.72     55.86 o
  -7  11  10       12.15       35.28     42.84 o
  -6  11  10       13.10       28.14     42.42 o
  -5  11  10      633.46      685.41     70.98 o
  -4  11  10       26.03        5.46     40.74 o
  -3  11  10     1019.57     1032.73     77.28 o
  -2  11  10       15.12        4.62     36.54 o
  -1  11  10      612.30      705.99     66.36 o
   0  11  10      129.77      116.33     42.84 o
   1  11  10      785.37      751.34     73.50 o
 -17   0  11      111.18      111.99     53.55 o
 -15   0  11      143.74      151.23     20.08 o
 -13   0  11    10121.76    10367.32    225.87 o
 -11   0  11      418.09      401.66     22.02 o
  -9   0  11     1300.53     1300.57     24.64 o
  -7   0  11     7415.39     7507.20    118.85 o
  -5   0  11       84.43      102.04      8.67 o
  -3   0  11      121.01      120.50     16.33 o
  -1   0  11     2996.59     3137.25     76.02 o
   1   0  11     1421.92     1287.66     57.96 o
   3   0  11       31.56       35.70     24.36 o
   5   0  11     3754.21     3569.41    101.22 o
   7   0  11      591.67      669.45     64.26 o
   9   0  11      229.64      233.93     49.14 o
 -17   1  11      573.95      630.07     33.49 o
 -16   1  11      208.69      243.72     23.49 o
 -15   1  11        6.33        4.07     12.99 o
 -14   1  11      130.24      133.70     13.41 o
 -13   1  11      128.60      125.38     12.31 o
 -12   1  11      514.05      480.65     17.57 o
 -11   1  11      902.35      872.78     19.84 o
 -10   1  11     1194.36     1224.57     24.44 o
  -9   1  11      435.06      449.08     12.19 o
  -8   1  11       63.18       67.01      6.63 o
  -7   1  11      647.63      653.72     12.79 o
  -6   1  11      130.20      129.16      6.76 o
  -5   1  11       17.40       18.52      4.99 o
  -4   1  11     6604.65     6822.96     60.57 o
  -3   1  11     3699.59     3797.96     51.99 o
  -2   1  11     1062.07     1085.03     31.33 o
  -1   1  11     3462.89     3493.00    153.71 o
   0   1  11       65.40       67.16     16.20 o
   1   1  11      418.46      467.78     29.40 o
   2   1  11     1041.79     1119.05     39.79 o
   3   1  11     1800.91     1935.84     50.26 o
   4   1  11       32.15       37.10     20.33 o
   5   1  11     2679.61     2668.49     51.97 o
   6   1  11     2353.14     2289.98     62.06 o
   7   1  11        8.95        1.99     23.87 o
   8   1  11     1797.05     1795.15     62.21 o
   9   1  11      989.60     1053.90     66.36 o
 -17   2  11      396.28      386.44     28.20 o
 -16   2  11      128.40      138.08     22.29 o
 -15   2  11     1629.30     1682.36     59.91 o
 -14   2  11     1280.29     1299.46     28.74 o
 -13   2  11       45.57       45.34     10.72 o
 -12   2  11     3695.90     3634.90    111.75 o
 -11   2  11     1190.32     1241.79     33.70 o
 -10   2  11      365.61      350.72     13.02 o
  -9   2  11     1151.88     1112.61     27.91 o
  -8   2  11     2335.04     2269.44     24.71 o
  -7   2  11       30.64       32.63      5.90 o
  -6   2  11     5850.00     5572.96    126.79 o
  -5   2  11      740.22      751.52     15.81 o
  -4   2  11      944.22     1003.69     17.93 o
  -3   2  11     1997.64     2132.89     25.66 o
  -2   2  11     2579.98     2734.47     47.34 o
  -1   2  11       31.41       24.88     14.68 o
   0   2  11     3428.32     3399.07     57.55 o
   1   2  11      216.99      226.00     21.58 o
   2   2  11      213.27      222.51     23.11 o
   3   2  11       55.16       86.15     20.48 o
   4   2  11      353.73      328.36     27.92 o
   5   2  11       24.89       42.73     22.27 o
   6   2  11      820.82      852.39     44.84 o
   7   2  11       92.61       70.31     25.41 o
   8   2  11     1483.65     1547.48     59.91 o
   9   2  11       81.33       75.60     31.48 o
 -17   3  11      494.12      481.09     34.31 o
 -16   3  11        5.14       -1.42     17.60 o
 -15   3  11      168.70      203.40     21.68 o
 -14   3  11      300.21      354.69     27.70 o
 -13   3  11       14.21        9.63     11.60 o
 -12   3  11      622.36      624.95     20.13 o
 -11   3  11      246.79      238.68     13.71 o
 -10   3  11     1156.97     1089.83     31.96 o
  -9   3  11      937.95      938.64     21.30 o
  -8   3  11     1146.48     1153.89     34.00 o
  -7   3  11      410.50      427.60     13.55 o
  -6   3  11      974.28      893.32     26.31 o
  -5   3  11       11.73       11.23      7.75 o
  -4   3  11     1341.11     1376.28     24.65 o
  -3   3  11     1652.04     1695.96     24.56 o
  -2   3  11     8574.54     8715.73    172.28 o
  -1   3  11      190.25      218.09     21.55 o
   0   3  11      102.55      106.41     13.42 o
   1   3  11      299.24      303.52     25.24 o
   2   3  11       16.69       30.84     17.62 o
   3   3  11       36.38       28.90     18.94 o
   4   3  11     2549.41     2676.22     61.64 o
   5   3  11     1043.36     1080.20     46.74 o
   6   3  11        4.23       12.41     21.62 o
   7   3  11      107.89      131.03     22.76 o
   8   3  11      289.34      245.04     34.71 o
 -16   4  11       50.27       54.54     20.03 o
 -15   4  11     1470.92     1576.78     65.83 o
 -14   4  11       70.81       63.88     15.81 o
 -13   4  11      142.15      167.54     14.10 o
 -12   4  11      108.88       98.75     12.10 o
 -11   4  11     1097.40     1097.53     46.40 o
 -10   4  11      343.07      349.66     15.57 o
  -9   4  11     2080.41     2113.58     48.23 o
  -8   4  11       39.26       38.34      9.24 o
  -7   4  11      460.78      424.75     16.81 o
  -6   4  11       95.59       96.44     10.15 o
  -5   4  11     5780.27     6124.79    160.58 o
  -4   4  11       72.54       85.54      9.98 o
  -3   4  11       27.93       37.58     10.00 o
  -2   4  11      606.86      635.59     21.10 o
  -1   4  11      301.27      287.61     18.70 o
   0   4  11      437.24      464.89     22.14 o
   1   4  11     3453.39     3648.83    144.32 o
   2   4  11       62.64       56.42     19.57 o
   3   4  11       41.44       63.23     21.19 o
   4   4  11      109.27       93.96     22.54 o
   5   4  11       93.68       96.16     24.36 o
   6   4  11        2.38       12.51     23.60 o
   7   4  11     2690.17     2683.89     84.42 o
   8   4  11        5.18      -13.02     35.28 o
 -16   5  11        1.22       -1.93     22.32 o
 -15   5  11      163.75      156.94     22.51 o
 -14   5  11      581.48      617.72     30.61 o
 -13   5  11      120.03      107.65     19.25 o
 -12   5  11      216.35      205.33     15.96 o
 -11   5  11     2704.05     2595.20     99.35 o
 -10   5  11      415.40      392.72     18.00 o
  -9   5  11      350.27      367.30     19.33 o
  -8   5  11      180.60      204.83     15.04 o
  -7   5  11      108.98       95.37     14.33 o
  -6   5  11      310.72      323.76     19.96 o
  -5   5  11      318.25      288.64     19.07 o
  -4   5  11       14.31       14.28     11.87 o
  -3   5  11      410.01      444.66     22.66 o
  -2   5  11     4156.76     4264.58    127.46 o
  -1   5  11     1259.84     1264.53     39.82 o
   0   5  11     1566.15     1622.31     59.22 o
   1   5  11      776.06      768.54     36.10 o
   2   5  11       26.71       10.03     17.82 o
   3   5  11     2102.90     2089.40     83.16 o
   4   5  11     1309.47     1283.88     71.82 o
   5   5  11      927.92      877.76     65.94 o
   6   5  11        8.71       55.44     39.90 o
   7   5  11      236.03      280.55     53.34 o
 -15   6  11       96.78       86.40     21.96 o
 -14   6  11      374.40      401.64     26.83 o
 -13   6  11      537.22      587.88     30.15 o
 -12   6  11      821.23      913.78     32.34 o
 -11   6  11      649.25      606.07     31.07 o
 -10   6  11       69.29       76.82     12.58 o
  -9   6  11      135.56      139.79     14.85 o
  -8   6  11     1910.68     1933.47     84.21 o
  -7   6  11     1270.37     1303.82     37.27 o
  -6   6  11     2467.95     2362.60     42.50 o
  -5   6  11        0.82        2.28     12.54 o
  -4   6  11      378.07      360.56     22.17 o
  -3   6  11      615.50      590.57     33.40 o
  -2   6  11     1115.33     1122.80     40.63 o
  -1   6  11      668.18      722.04     35.58 o
   0   6  11     3602.35     3629.44    130.40 o
   1   6  11      163.23      174.84     23.84 o
   2   6  11       46.80       50.58     20.60 o
   3   6  11      848.38      795.14     41.07 o
   4   6  11      120.11      139.01     38.64 o
   5   6  11     1131.66     1067.17     71.82 o
   6   6  11      494.37      440.14     55.44 o
   7   6  11      144.00      170.09     47.46 o
 -14   7  11      223.24      239.58     24.61 o
 -13   7  11       35.32       56.23     19.62 o
 -12   7  11      164.05      157.27     20.17 o
 -11   7  11       28.37       33.04     16.50 o
 -10   7  11     2600.05     2696.64     50.52 o
  -9   7  11      164.33      157.97     18.13 o
  -8   7  11       53.58       60.64     15.62 o
  -7   7  11       27.27       29.68     14.01 o
  -6   7  11       22.54       20.92     14.38 o
  -5   7  11        1.46      -12.57     12.57 o
  -4   7  11     4134.39     4136.21     72.72 o
  -3   7  11      125.75      161.84     22.86 o
  -2   7  11      116.92      122.62     23.60 o
  -1   7  11      176.74      157.58     23.79 o
   0   7  11      253.35      250.77     27.01 o
   1   7  11        3.04        3.44     20.98 o
   2   7  11     2727.95     2681.71     64.50 o
   3   7  11        3.25        8.39     22.68 o
   4   7  11      244.42      228.89     44.94 o
   5   7  11       54.53       70.98     42.42 o
   6   7  11     1329.62     1248.60     84.84 o
 -13   8  11     1744.07     1926.86     48.05 o
 -12   8  11       89.35       95.22     20.76 o
 -11   8  11       88.68      112.61     19.67 o
 -10   8  11       47.99       55.01     17.88 o
  -9   8  11       10.32       -3.22     22.27 o
  -8   8  11      468.42      449.78     26.22 o
  -7   8  11     2070.23     2069.61     44.00 o
  -6   8  11     1398.14     1361.56     36.99 o
  -5   8  11       10.06        6.50     15.51 o
  -4   8  11       19.97       24.48     22.55 o
  -3   8  11      270.13      346.63     30.73 o
  -2   8  11      785.37      718.56     40.22 o
  -1   8  11     3959.61     3879.51     74.93 o
   0   8  11       73.56       61.73     23.57 o
   1   8  11       10.10       22.63     23.30 o
   2   8  11      712.66      714.32     43.06 o
   3   8  11       99.63       98.84     27.17 o
   4   8  11       47.41       61.77     28.65 o
   5   8  11      233.53      221.75     50.82 o
 -12   9  11      143.28      171.27     23.51 o
 -11   9  11      300.23      344.41     30.78 o
 -10   9  11      307.13      306.09     28.41 o
  -9   9  11      784.34      804.18     46.92 o
  -8   9  11      270.23      253.67     31.51 o
  -7   9  11       20.15       33.82     24.49 o
  -6   9  11     1008.84      996.09     47.22 o
  -5   9  11       70.73       86.59     19.52 o
  -4   9  11       21.61       29.96     23.75 o
  -3   9  11      462.27      531.65     40.83 o
  -2   9  11       14.57        2.71     21.53 o
  -1   9  11     1170.05     1123.43     49.88 o
   0   9  11      624.66      603.04     42.61 o
   1   9  11       15.12        3.57     25.39 o
   2   9  11      494.85      499.59     41.79 o
   3   9  11     1518.68     1527.90     58.92 o
   4   9  11      148.51      127.70     32.05 o
 -10  10  11      338.43      374.15     37.33 o
  -9  10  11      515.29      470.07     41.36 o
  -8  10  11      235.91      263.26     34.15 o
  -7  10  11      109.82       70.92     26.60 o
  -6  10  11      737.15      711.90     47.28 o
  -5  10  11     1268.60     1279.72     53.85 o
  -4  10  11      163.14      148.29     29.10 o
  -3  10  11      936.36      954.20     50.18 o
  -2  10  11      471.17      451.54     38.58 o
  -1  10  11      364.17      333.96     34.85 o
   0  10  11      301.77      303.73     35.91 o
   1  10  11     1002.78      994.39     52.55 o
   2  10  11      227.37      232.26     35.34 o
  -7  11  11        5.01      -16.75     27.75 o
  -6  11  11      670.84      738.04     48.55 o
  -5  11  11       48.94       68.63     29.69 o
  -4  11  11       15.07       -3.25     26.43 o
  -3  11  11        0.04        3.78     25.98 o
  -2  11  11     1344.41     1373.30     58.58 o
  -1  11  11       42.38       25.45     29.49 o
 -16   0  12     1822.25     1930.15    198.44 o
 -14   0  12      511.00      562.06     29.49 o
 -12   0  12      245.92      248.74     19.51 o
 -10   0  12      769.83      733.60     26.02 o
  -8   0  12     1468.49     1429.13     31.78 o
  -6   0  12       95.08      133.35     10.53 o
  -4   0  12     8326.91     8709.13    124.73 o
  -2   0  12      375.92      351.52     36.12 o
   0   0  12     1305.08     1314.96     59.22 o
   2   0  12       77.52       79.38     27.30 o
   4   0  12     2542.20     2336.77     85.26 o
   6   0  12     2155.40     2154.50     89.88 o
   8   0  12        5.43       27.30     39.06 o
 -17   1  12        8.78      -18.64     18.64 o
 -16   1  12        0.66      -18.16     18.16 o
 -15   1  12       24.07        6.80     13.13 o
 -14   1  12      168.46      177.83     14.41 o
 -13   1  12     3225.41     3171.46     53.25 o
 -12   1  12      719.19      709.78     19.82 o
 -11   1  12      352.24      343.44     15.02 o
 -10   1  12      196.53      223.05     12.03 o
  -9   1  12     2106.42     2151.05     22.76 o
  -8   1  12      465.18      451.87     13.07 o
  -7   1  12     1736.09     1765.17     23.21 o
  -6   1  12     4695.52     4700.22     44.51 o
  -5   1  12      687.93      691.64     15.63 o
  -4   1  12     2004.13     2036.11     31.13 o
  -3   1  12     3574.05     3780.16     78.33 o
  -2   1  12      120.42      131.59     18.56 o
  -1   1  12     3274.79     3384.83     62.58 o
   0   1  12      146.54      179.48     20.63 o
   1   1  12      314.46      354.53     29.25 o
   2   1  12       52.39       63.40     20.78 o
   3   1  12     2621.02     2567.92    107.93 o
   4   1  12       43.44       41.70     22.00 o
   5   1  12      629.75      678.04     33.91 o
   6   1  12       62.78       62.68     20.77 o
   7   1  12       16.06       24.35     24.94 o
   8   1  12      182.40      186.78     33.10 o
 -17   2  12      159.17      205.77     24.02 o
 -16   2  12      131.61      114.56     21.55 o
 -15   2  12     1516.27     1583.83     63.50 o
 -14   2  12      193.10      198.43     14.76 o
 -13   2  12       27.22       38.69     11.12 o
 -12   2  12       44.79       50.23     10.88 o
 -11   2  12      659.03      676.65     17.69 o
 -10   2  12      563.72      539.52     15.99 o
  -9   2  12      130.47      122.65     11.54 o
  -8   2  12       53.84       67.18      8.01 o
  -7   2  12     1452.57     1414.42     55.64 o
  -6   2  12       34.54       57.42      9.05 o
  -5   2  12        7.22        1.88      7.27 o
  -4   2  12      243.87      309.82     13.13 o
  -3   2  12     2780.90     2975.12     53.80 o
  -2   2  12      236.84      271.70     22.86 o
  -1   2  12     1292.34     1309.12     40.60 o
   0   2  12      102.09      120.31     22.05 o
   1   2  12     2050.41     1967.65     49.93 o
   2   2  12       53.17       37.65     19.15 o
   3   2  12      930.54      948.61     40.95 o
   4   2  12       52.03       71.70     24.36 o
   5   2  12     2726.19     2612.22     66.61 o
   6   2  12       75.07      108.01     28.90 o
   7   2  12       49.87       69.30     29.52 o
   8   2  12      520.76      493.70     42.76 o
 -16   3  12       19.09       10.62     21.40 o
 -15   3  12      733.23      750.83     38.13 o
 -14   3  12      201.28      217.20     21.44 o
 -13   3  12       16.37        4.68     12.02 o
 -12   3  12      701.91      687.57     21.25 o
 -11   3  12     3122.52     3107.35     95.39 o
 -10   3  12      424.15      441.78     16.75 o
  -9   3  12      375.84      386.13     16.92 o
  -8   3  12      131.91      130.21     10.54 o
  -7   3  12       32.55       29.68      8.46 o
  -6   3  12     2293.36     2371.98     52.42 o
  -5   3  12     4382.47     4499.60     96.08 o
  -4   3  12      993.91     1024.74     21.19 o
  -3   3  12        2.17        4.05     11.06 o
  -2   3  12      336.03      356.71     26.49 o
  -1   3  12     1054.37      981.54     49.77 o
   0   3  12      492.73      493.99     30.13 o
   1   3  12     6600.31     6654.03     92.61 o
   2   3  12      913.41      942.31     38.81 o
   3   3  12      403.41      373.58     31.63 o
   4   3  12       35.48       27.65     21.05 o
   5   3  12      113.90      125.89     31.50 o
   6   3  12      235.47      231.50     32.04 o
   7   3  12      914.53      897.52     41.70 o
 -16   4  12      141.46      173.91     26.71 o
 -15   4  12       61.14       65.14     22.91 o
 -14   4  12     2054.14     2142.23     56.10 o
 -13   4  12       22.60       15.86     11.58 o
 -12   4  12      546.46      530.35     19.48 o
 -11   4  12      314.50      302.09     15.18 o
 -10   4  12       44.15       40.58     10.77 o
  -9   4  12      386.96      433.54     17.86 o
  -8   4  12     2969.23     3122.12     95.51 o
  -7   4  12       35.26       49.44     10.11 o
  -6   4  12       78.05       63.94     11.39 o
  -5   4  12       22.18       18.91      9.25 o
  -4   4  12     1437.33     1392.47     32.07 o
  -3   4  12       72.74       73.75     13.32 o
  -2   4  12     1168.79     1239.07     29.63 o
  -1   4  12      807.10      809.08     33.90 o
   0   4  12      112.91      122.51     19.57 o
   1   4  12      117.24       97.93     20.26 o
   2   4  12      151.87      125.85     22.30 o
   3   4  12      323.49      296.93     42.42 o
   4   4  12     2079.22     2106.62     90.72 o
   5   4  12      253.16      212.93     44.52 o
   6   4  12      200.59      230.57     45.78 o
   7   4  12       35.29       45.94     27.76 o
 -15   5  12      341.00      379.78     27.30 o
 -14   5  12       57.97       97.83     20.43 o
 -13   5  12      140.58      130.63     19.52 o
 -12   5  12      856.19      909.96     27.45 o
 -11   5  12     1002.54      957.85     30.04 o
 -10   5  12     1125.05     1118.88     30.92 o
  -9   5  12       79.61       87.31     14.08 o
  -8   5  12     1854.83     1721.15     36.01 o
  -7   5  12      231.11      206.89     24.02 o
  -6   5  12     3720.63     3675.88     80.73 o
  -5   5  12     2959.67     2977.46     99.54 o
  -4   5  12     2140.24     2247.34     43.66 o
  -3   5  12     1228.21     1253.27     54.39 o
  -2   5  12        2.73       10.30     16.26 o
  -1   5  12      211.17      188.34     22.24 o
   0   5  12     1532.20     1527.24     45.78 o
   1   5  12      867.85      898.76     60.48 o
   2   5  12      884.11      877.34     64.26 o
   3   5  12       49.49       41.16     32.76 o
   4   5  12      462.09      406.96     49.56 o
   5   5  12       17.25        5.46     35.28 o
   6   5  12      125.88       92.82     45.36 o
   7   5  12      600.24      567.81     66.78 o
 -15   6  12       44.53       67.57     21.94 o
 -14   6  12      116.95      112.68     22.33 o
 -13   6  12       73.07       67.07     18.82 o
 -12   6  12      430.95      440.51     27.34 o
 -11   6  12      171.06      159.72     15.51 o
 -10   6  12      911.69      915.65     29.38 o
  -9   6  12      134.21      172.55     16.41 o
  -8   6  12      122.34      117.59     16.78 o
  -7   6  12      966.05      988.69     31.70 o
  -6   6  12      197.45      188.88     23.83 o
  -5   6  12        4.09        3.09     13.18 o
  -4   6  12      290.72      282.88     20.14 o
  -3   6  12      139.80      135.31     21.64 o
  -2   6  12        3.87        8.41     18.25 o
  -1   6  12     1309.54     1383.43     98.70 o
   0   6  12      217.46      218.25     25.75 o
   1   6  12      442.96      427.54     49.98 o
   2   6  12      509.55      516.58     55.02 o
   3   6  12      991.48     1062.55     70.14 o
   4   6  12       10.63      -13.44     31.92 o
   5   6  12     1313.93     1233.06     79.38 o
   6   6  12      662.39      617.37     68.04 o
 -14   7  12      383.05      432.50     29.32 o
 -13   7  12     1646.65     1806.49     44.71 o
 -12   7  12      121.25      128.80     19.99 o
 -11   7  12       44.61       50.43     20.88 o
 -10   7  12      225.06      191.90     23.60 o
  -9   7  12      159.10      163.47     19.70 o
  -8   7  12      148.91      141.65     18.94 o
  -7   7  12     2792.27     2644.47     50.85 o
  -6   7  12      279.10      298.79     22.89 o
  -5   7  12       65.75       71.17     16.99 o
  -4   7  12        3.08      -17.67     17.67 o
  -3   7  12     1395.23     1390.33     48.40 o
  -2   7  12      142.90      138.87     25.41 o
  -1   7  12     1844.35     1896.45     89.25 o
   0   7  12       97.29       96.93     24.73 o
   1   7  12      480.19      456.41     37.20 o
   2   7  12      160.72      165.89     41.16 o
   3   7  12     1443.72     1383.42     78.96 o
   4   7  12        0.36        8.40     40.32 o
   5   7  12      213.58      173.87     50.40 o
 -13   8  12       52.34       62.02     21.53 o
 -12   8  12       97.95       98.26     23.60 o
 -11   8  12      233.88      258.08     28.18 o
 -10   8  12      761.95      772.91     39.93 o
  -9   8  12       38.80       35.82     24.63 o
  -8   8  12       92.63      119.51     25.66 o
  -7   8  12       12.64       18.70     16.91 o
  -6   8  12      790.11      758.22     32.34 o
  -5   8  12      938.31      911.66     33.74 o
  -4   8  12      598.80      596.22     38.60 o
  -3   8  12       25.07       34.45     24.03 o
  -2   8  12       27.88       53.92     23.37 o
  -1   8  12      155.71      182.70     28.05 o
   0   8  12     1046.17     1040.09     89.25 o
   1   8  12        0.60       15.53     23.90 o
   2   8  12      313.64      328.57     34.00 o
   3   8  12        9.52      -15.12     37.80 o
   4   8  12      616.00      632.49     71.40 o
 -11   9  12      174.53      234.12     29.92 o
 -10   9  12      159.24      199.22     27.50 o
  -9   9  12      477.31      470.59     39.35 o
  -8   9  12      474.23      459.03     39.28 o
  -7   9  12      534.51      478.92     39.35 o
  -6   9  12     1579.28     1510.89     55.09 o
  -5   9  12        8.31        7.66     22.56 o
  -4   9  12      343.10      356.01     35.19 o
  -3   9  12      861.94      902.50     48.26 o
  -2   9  12        7.10        3.99     24.92 o
  -1   9  12      150.31      131.57     28.33 o
   0   9  12      297.09      326.64     44.31 o
   1   9  12      488.55      444.32     38.15 o
   2   9  12      289.29      286.68     36.31 o
  -9  10  12      135.95      139.27     37.80 o
  -8  10  12      343.55      321.36     37.82 o
  -7  10  12      205.48      214.68     34.41 o
  -6  10  12        3.77       11.34     27.14 o
  -5  10  12       64.36       96.00     30.31 o
  -4  10  12       58.66       41.59     28.35 o
  -3  10  12      388.44      378.56     36.23 o
  -2  10  12     1124.65     1098.05     78.33 o
  -1  10  12      169.87      193.67     32.60 o
   0  10  12       48.65       30.13     28.80 o
 -17   0  13      106.90      126.69     32.82 o
 -15   0  13     1365.58     1357.05     66.10 o
 -13   0  13      375.98      397.97     25.48 o
 -11   0  13     2131.16     1999.20     56.20 o
  -9   0  13     4346.92     4354.59    116.12 o
  -7   0  13     1691.58     1705.06     41.08 o
  -5   0  13     2350.55     2372.47     73.08 o
  -3   0  13     8351.73     8360.13    128.93 o
  -1   0  13      469.95      493.90     43.26 o
   1   0  13     2505.26     2500.14     81.48 o
   3   0  13     2899.82     2903.32     95.76 o
   5   0  13        1.64      -19.74     31.92 o
   7   0  13      312.20      333.04     56.70 o
 -17   1  13      383.27      394.99     28.81 o
 -16   1  13     1487.22     1506.22     74.14 o
 -15   1  13      501.33      498.87     24.32 o
 -14   1  13      100.25       93.26     13.08 o
 -13   1  13      164.30      181.14     14.43 o
 -12   1  13     2341.85     2419.34     53.05 o
 -11   1  13       23.10       14.51      9.78 o
 -10   1  13     4692.40     4542.75     65.00 o
  -9   1  13      667.17      653.66     22.43 o
  -8   1  13      257.37      257.88     14.07 o
  -7   1  13      671.16      650.14     18.51 o
  -6   1  13      636.37      659.28     24.95 o
  -5   1  13     1312.09     1366.32     40.20 o
  -4   1  13      174.27      187.34     24.15 o
  -3   1  13      138.56      152.51     19.71 o
  -2   1  13       28.50       27.24     17.07 o
  -1   1  13     3688.78     3622.06     65.10 o
   0   1  13     4390.25     4355.35     71.32 o
   1   1  13     1727.87     1744.63     49.69 o
   2   1  13      184.70      151.61     23.90 o
   3   1  13       45.54       53.63     22.84 o
   4   1  13       23.41       39.18     23.75 o
   5   1  13      895.07      955.45     38.87 o
   6   1  13      564.59      567.31     35.80 o
   7   1  13     1007.36     1071.04     57.16 o
 -16   2  13      238.49      253.89     24.40 o
 -15   2  13        1.50       -4.62     16.51 o
 -14   2  13       99.02      104.18     15.54 o
 -13   2  13       69.64       59.15     13.71 o
 -12   2  13     2079.63     2057.49     78.28 o
 -11   2  13      465.96      462.58     21.90 o
 -10   2  13     2440.05     2496.61     53.24 o
  -9   2  13      748.04      702.06     25.00 o
  -8   2  13        0.17        1.26     10.13 o
  -7   2  13       20.74       23.24     10.68 o
  -6   2  13     3887.69     4044.55     34.67 o
  -5   2  13     1356.58     1434.04     32.92 o
  -4   2  13     2255.56     2332.22     51.29 o
  -3   2  13        0.74        0.06     15.29 o
  -2   2  13      101.39       86.99     18.98 o
  -1   2  13      443.17      439.04     36.33 o
   0   2  13     2239.30     2223.51     53.52 o
   1   2  13      652.66      598.87     35.63 o
   2   2  13     3362.75     3357.97     68.48 o
   3   2  13       65.02       72.90     23.57 o
   4   2  13     1015.94      955.81     36.80 o
   5   2  13      132.44      129.58     28.76 o
   6   2  13      194.72      215.50     34.31 o
   7   2  13      438.54      479.71     42.19 o
 -16   3  13       61.55       59.24     19.60 o
 -15   3  13      118.71       93.15     19.91 o
 -14   3  13     1253.45     1308.25     46.31 o
 -13   3  13      253.66      239.98     17.04 o
 -12   3  13      397.24      355.05     17.35 o
 -11   3  13        5.37        6.92     10.29 o
 -10   3  13        3.57       -1.41     10.15 o
  -9   3  13     1970.32     1948.37     38.67 o
  -8   3  13     8350.39     8448.18    195.89 o
  -7   3  13       77.90       90.89     12.41 o
  -6   3  13       26.45       33.99     11.03 o
  -5   3  13       14.38       14.04     10.74 o
  -4   3  13      290.25      324.70     20.98 o
  -3   3  13      224.59      258.57     23.07 o
  -2   3  13     2260.61     2286.04     51.17 o
  -1   3  13     3594.96     3614.00     81.06 o
   0   3  13      110.18      119.85     21.79 o
   1   3  13       63.21       64.54     20.86 o
   2   3  13      122.91      114.50     23.61 o
   3   3  13      342.31      326.44     30.71 o
   4   3  13      386.96      403.66     34.55 o
   5   3  13       20.37       11.22     25.06 o
   6   3  13     1174.51     1184.07     55.07 o
 -16   4  13      309.76      300.71     31.04 o
 -15   4  13       83.48       80.69     24.85 o
 -14   4  13       37.74       31.68     18.86 o
 -13   4  13       11.89        9.66     16.11 o
 -12   4  13        7.22       -2.37     12.58 o
 -11   4  13     2994.09     3139.33     70.01 o
 -10   4  13       21.63       26.87     13.38 o
  -9   4  13       26.39       40.59     12.94 o
  -8   4  13        0.38        6.82     11.14 o
  -7   4  13        1.94       -2.81     10.92 o
  -6   4  13      371.80      347.57     22.29 o
  -5   4  13     3603.44     3648.12    102.59 o
  -4   4  13     1926.67     2000.82    144.47 o
  -3   4  13     1283.17     1262.04     63.42 o
  -2   4  13      188.03      192.77     34.86 o
  -1   4  13      398.76      384.70     46.20 o
   0   4  13       10.53        4.62     27.30 o
   1   4  13     6263.87     5972.54    132.71 o
   2   4  13      120.33       99.96     34.44 o
   3   4  13      704.96      721.53     65.10 o
   4   4  13      834.97      733.71     64.68 o
   5   4  13      235.16      244.43     50.82 o
   6   4  13       84.95       79.38     45.78 o
 -15   5  13     1406.77     1495.72     42.93 o
 -14   5  13      652.57      670.75     32.99 o
 -13   5  13      751.29      750.15     33.19 o
 -12   5  13      210.74      202.52     20.57 o
 -11   5  13        9.80       15.54     13.72 o
 -10   5  13      253.12      207.90     17.49 o
  -9   5  13      833.21      807.15     26.36 o
  -8   5  13     1492.38     1467.89     42.37 o
  -7   5  13     2364.07     2330.45     68.10 o
  -6   5  13      758.48      696.55     27.66 o
  -5   5  13      106.54       97.27     16.02 o
  -4   5  13      692.97      672.78     62.79 o
  -3   5  13      828.98      856.52     43.68 o
  -2   5  13     1424.03     1450.19     70.14 o
  -1   5  13     2281.50     2204.06     84.00 o
   0   5  13      113.63      121.37     34.86 o
   1   5  13      613.41      602.25     56.28 o
   2   5  13      391.86      401.08     49.56 o
   3   5  13       24.57        5.88     34.02 o
   4   5  13      129.49      144.89     45.36 o
   5   5  13      794.99      753.02     68.88 o
 -14   6  13       19.09       21.00     19.07 o
 -13   6  13      875.34      949.05     35.40 o
 -12   6  13      485.85      465.00     32.98 o
 -11   6  13      293.31      291.25     25.61 o
 -10   6  13     1506.26     1525.14     41.16 o
  -9   6  13      136.26      151.03     16.86 o
  -8   6  13        5.68       -3.47     14.72 o
  -7   6  13      179.33      184.25     19.40 o
  -6   6  13      226.96      251.15     25.94 o
  -5   6  13       57.94       57.34     16.31 o
  -4   6  13     2569.51     2647.77    114.65 o
  -3   6  13     2015.19     2093.75    129.98 o
  -2   6  13      233.77      205.99     25.62 o
  -1   6  13       36.89       34.86     31.50 o
   0   6  13       98.30       78.54     34.86 o
   1   6  13      202.84      177.65     39.90 o
   2   6  13      858.10      842.48     65.94 o
   3   6  13     1503.82     1464.47     82.32 o
   4   6  13      930.76      861.80     75.60 o
   5   6  13       60.82       76.86     46.20 o
 -13   7  13        1.59        5.23     21.39 o
 -12   7  13     1151.95     1233.51     45.85 o
 -11   7  13      199.59      180.94     25.54 o
 -10   7  13      778.79      844.76     43.30 o
  -9   7  13      121.36      140.91     22.13 o
  -8   7  13      685.85      690.55     31.44 o
  -7   7  13      193.96      192.11     21.02 o
  -6   7  13     2871.86     2813.86     51.15 o
  -5   7  13      112.71      102.37     19.21 o
  -4   7  13      622.84      597.01     53.34 o
  -3   7  13      213.79      221.57     28.63 o
  -2   7  13       14.22       17.22     22.60 o
  -1   7  13      268.71      240.09     28.56 o
   0   7  13     2431.99     2365.33     93.66 o
   1   7  13        2.08       24.78     38.22 o
   2   7  13        2.36       20.58     34.44 o
   3   7  13        4.68        4.62     36.54 o
   4   7  13       20.61       30.24     41.16 o
 -12   8  13      253.63      310.09     30.78 o
 -11   8  13       30.72       42.19     23.20 o
 -10   8  13       19.17       24.97     21.72 o
  -9   8  13     1055.68     1064.90     51.06 o
  -8   8  13      201.96      207.51     30.71 o
  -7   8  13      639.44      642.08     42.71 o
  -6   8  13      563.32      581.21     30.80 o
  -5   8  13     1074.37     1102.25     49.00 o
  -4   8  13      451.64      423.79     35.04 o
  -3   8  13     1902.47     1856.23     69.72 o
  -2   8  13       47.27       47.47     34.86 o
  -1   8  13      692.00      656.50     42.16 o
   0   8  13       49.45       60.06     37.80 o
   1   8  13       92.28       96.60     44.10 o
   2   8  13      242.01      299.45     51.24 o
   3   8  13     1301.54     1259.52     81.90 o
 -11   9  13        6.52       -5.95     22.92 o
 -10   9  13      362.59      416.49     33.77 o
  -9   9  13      219.64      251.08     34.91 o
  -8   9  13      493.13      470.37     39.16 o
  -7   9  13      781.82      749.91     47.12 o
  -6   9  13       42.78       57.07     28.35 o
  -5   9  13      275.88      253.26     34.00 o
  -4   9  13      518.21      538.26     43.01 o
  -3   9  13      409.65      445.20     38.75 o
  -2   9  13      601.59      549.80     41.11 o
  -1   9  13      633.00      609.91     45.41 o
   0   9  13      233.47      208.99     33.55 o
   1   9  13      287.46      310.37     52.50 o
  -8  10  13      257.00      233.57     35.64 o
  -7  10  13        0.16       -5.87     27.17 o
  -6  10  13      596.04      595.17     46.69 o
  -5  10  13     1245.28     1228.43     56.68 o
  -4  10  13      377.68      347.91     38.89 o
  -3  10  13       12.23        8.90     27.16 o
  -2  10  13      486.70      462.35     41.41 o
 -16   0  14      464.13      501.64     42.47 o
 -14   0  14       70.68       88.31     19.27 o
 -12   0  14      960.09     1018.41     33.85 o
 -10   0  14     3810.00     3578.81    122.00 o
  -8   0  14       41.06       42.00     24.78 o
  -6   0  14    11800.03    11562.48    156.23 o
  -4   0  14      323.11      285.17     36.54 o
  -2   0  14      959.75      999.97     55.86 o
   0   0  14     3895.24     3943.19    103.32 o
   2   0  14      671.21      629.13     55.02 o
   4   0  14       66.37       36.54     35.70 o
   6   0  14     2348.74     2322.07    101.22 o
 -16   1  14      717.46      734.75     48.86 o
 -15   1  14     1056.82     1068.96     40.31 o
 -14   1  14       10.52        6.31     13.26 o
 -13   1  14      407.00      409.64     20.66 o
 -12   1  14      907.63      841.71     27.96 o
 -11   1  14       16.93       19.14     13.32 o
 -10   1  14     2446.31     2370.53     44.26 o
  -9   1  14     2805.35     2810.43     46.78 o
  -8   1  14      929.51      999.37     29.99 o
  -7   1  14      734.85      756.40     34.39 o
  -6   1  14      788.49      732.37     34.80 o
  -5   1  14      103.33       69.19     18.25 o
  -4   1  14     1095.31     1102.76     39.60 o
  -3   1  14     1339.66     1424.73     44.04 o
  -2   1  14      224.00      250.66     25.53 o
  -1   1  14      312.22      321.07     27.80 o
   0   1  14      341.73      346.90     29.40 o
   1   1  14       93.91       86.74     23.31 o
   2   1  14     1162.28     1092.83     47.07 o
   3   1  14     2300.41     2228.38     64.42 o
   4   1  14     1108.69     1108.01     50.77 o
   5   1  14      116.33      149.56     30.29 o
   6   1  14       38.32       19.78     22.66 o
 -16   2  14      169.06      175.96     23.63 o
 -15   2  14      429.59      497.19     28.71 o
 -14   2  14      589.31      553.69     30.45 o
 -13   2  14      983.90     1038.11     32.30 o
 -12   2  14       90.23       83.84     13.85 o
 -11   2  14      339.29      290.45     18.86 o
 -10   2  14      855.69      876.80     23.88 o
  -9   2  14     1104.03     1051.49     26.88 o
  -8   2  14     2717.41     2666.57     40.92 o
  -7   2  14     3930.05     4022.66     60.80 o
  -6   2  14      342.56      322.54     27.20 o
  -5   2  14     3652.96     3689.63     65.39 o
  -4   2  14      981.03      918.53     37.93 o
  -3   2  14      759.55      738.04     38.43 o
  -2   2  14     1481.88     1435.21     45.63 o
  -1   2  14      987.76     1017.44     40.48 o
   0   2  14        1.46       -6.28     17.88 o
   1   2  14     1618.70     1629.83     51.38 o
   2   2  14     1407.59     1310.81     58.80 o
   3   2  14       87.45       79.08     25.98 o
   4   2  14       91.23      104.55     22.06 o
   5   2  14     1405.32     1410.70     57.26 o
   6   2  14       10.82       19.29     29.52 o
 -16   3  14      525.33      598.42     33.31 o
 -15   3  14       72.81       91.35     21.09 o
 -14   3  14        2.19      -10.72     16.26 o
 -13   3  14        2.66       -5.81     12.36 o
 -12   3  14       91.02      117.14     15.06 o
 -11   3  14     2720.43     2849.75     38.87 o
 -10   3  14      211.37      204.44     14.97 o
  -9   3  14        8.74        7.49     10.59 o
  -8   3  14      376.31      372.88     19.91 o
  -7   3  14      876.59      882.02     25.11 o
  -6   3  14      111.20       92.75     15.09 o
  -5   3  14     2150.64     2188.09    100.17 o
  -4   3  14      288.80      314.95     27.02 o
  -3   3  14     1481.85     1347.53     43.29 o
  -2   3  14      724.08      708.02     36.23 o
  -1   3  14      621.28      697.06     37.17 o
   0   3  14       37.36       37.81     21.08 o
   1   3  14     2495.55     2414.78     71.40 o
   2   3  14      170.32      145.05     26.55 o
   3   3  14      463.27      441.19     30.41 o
   4   3  14     1301.58     1255.97     55.08 o
   5   3  14      681.69      576.06     44.10 o
 -15   4  14      200.47      189.47     27.38 o
 -14   4  14     2251.61     2353.88     87.57 o
 -13   4  14       25.14       20.90     20.63 o
 -12   4  14       20.47        4.60     14.20 o
 -11   4  14       21.29       34.57     14.44 o
 -10   4  14        0.96       -1.96     12.90 o
  -9   4  14      305.71      294.43     19.08 o
  -8   4  14     2926.86     2902.53    117.84 o
  -7   4  14       56.41       52.29     15.66 o
  -6   4  14      226.82      266.44     19.61 o
  -5   4  14       32.04       21.84     26.46 o
  -4   4  14      573.17      534.63     50.40 o
  -3   4  14      136.83      118.43     33.60 o
  -2   4  14     3231.10     3079.72     97.02 o
  -1   4  14      282.06      285.59     41.58 o
   0   4  14       22.75       19.32     31.08 o
   1   4  14      121.31      100.38     37.80 o
   2   4  14     3272.58     3054.10    105.84 o
   3   4  14       58.47       36.54     35.70 o
   4   4  14      218.88      223.85     47.46 o
   5   4  14       28.63       13.02     39.06 o
 -15   5  14      194.51      203.14     25.71 o
 -14   5  14       43.49       64.19     24.22 o
 -13   5  14       92.16      109.92     24.81 o
 -12   5  14      285.92      292.24     26.70 o
 -11   5  14     1380.54     1389.84     35.17 o
 -10   5  14      869.89      917.68     29.00 o
  -9   5  14       92.02       79.10     15.12 o
  -8   5  14      525.23      507.73     24.01 o
  -7   5  14      594.12      599.24     24.75 o
  -6   5  14      131.23      155.87     19.10 o
  -5   5  14     2266.18     2261.99     44.19 o
  -4   5  14     3106.56     3057.46     99.54 o
  -3   5  14      199.15      191.51     38.22 o
  -2   5  14      238.15      236.03     40.32 o
  -1   5  14       98.26      110.03     37.80 o
   0   5  14       10.76        7.98     31.08 o
   1   5  14      958.57      855.08     65.94 o
   2   5  14     1357.90     1312.02     80.64 o
   3   5  14       15.15      -18.06     34.44 o
   4   5  14      172.84      157.49     49.14 o
 -14   6  14       42.84       57.75     25.76 o
 -13   6  14      944.46      989.62     42.03 o
 -12   6  14      945.68      985.33     41.74 o
 -11   6  14       41.25       41.69     20.04 o
 -10   6  14      550.40      560.42     33.67 o
  -9   6  14      424.89      421.20     23.79 o
  -8   6  14       15.32       27.31     13.92 o
  -7   6  14      696.98      723.77     31.03 o
  -6   6  14      277.01      260.84     22.49 o
  -5   6  14      618.42      633.51     36.83 o
  -4   6  14     1024.37      967.41     53.13 o
  -3   6  14      229.14      190.25     42.00 o
  -2   6  14        2.53       12.18     33.60 o
  -1   6  14     1008.50      932.78     69.30 o
   0   6  14     1508.40     1439.69     81.06 o
   1   6  14      539.69      619.89     61.74 o
   2   6  14      311.30      252.41     48.30 o
   3   6  14      151.06      122.63     43.68 o
 -13   7  14       74.81       65.16     24.08 o
 -12   7  14      173.46      202.44     27.82 o
 -11   7  14      356.53      361.05     29.82 o
 -10   7  14       66.95       53.24     21.43 o
  -9   7  14     2039.77     2083.07     52.08 o
  -8   7  14        5.84        0.60     16.62 o
  -7   7  14      415.36      446.57     30.09 o
  -6   7  14      154.38      140.93     21.27 o
  -5   7  14     1143.81     1122.29     48.08 o
  -4   7  14      533.02      485.12     38.15 o
  -3   7  14     4130.21     4202.35    110.03 o
  -2   7  14      108.61       66.78     39.48 o
  -1   7  14        2.55       28.14     34.44 o
   0   7  14        7.84       -3.36     35.28 o
   1   7  14      330.56      327.16     54.18 o
   2   7  14      111.97       81.48     42.42 o
 -11   8  14        9.20      -11.07     22.00 o
 -10   8  14      592.01      592.97     38.62 o
  -9   8  14      222.25      243.23     33.38 o
  -8   8  14        6.34        4.89     23.75 o
  -7   8  14      460.14      424.69     38.61 o
  -6   8  14      752.24      760.49     44.36 o
  -5   8  14       40.16       32.78     24.35 o
  -4   8  14        0.84        5.73     23.67 o
  -3   8  14       15.56       10.88     24.20 o
  -2   8  14       89.43       79.38     39.06 o
  -1   8  14      118.90      102.90     43.68 o
   0   8  14     2355.99     2307.37    100.38 o
   1   8  14      964.57      827.78     71.40 o
  -9   9  14      271.71      250.16     35.34 o
  -8   9  14      221.74      219.43     42.84 o
  -7   9  14       42.96       41.47     27.92 o
  -6   9  14      384.78      350.18     36.95 o
  -5   9  14        7.63        3.72     26.05 o
  -4   9  14      988.44      928.15     50.93 o
  -3   9  14       70.56       92.92     29.63 o
  -2   9  14      653.03      624.78     45.41 o
  -1   9  14      599.16      540.93     67.62 o
 -15   0  15     1222.50     1358.26     73.08 o
 -13   0  15      521.78      458.48     61.53 o
 -11   0  15      714.81      814.76     60.06 o
  -9   0  15     5778.28     5943.98    123.89 o
  -7   0  15       16.00       -6.72     23.52 o
  -5   0  15      112.89       87.78     28.98 o
  -3   0  15     6487.52     6528.17    128.09 o
  -1   0  15       25.83        4.20     27.30 o
   1   0  15       47.53       84.84     36.54 o
   3   0  15     3930.92     3924.30    120.11 o
   5   0  15       17.11       38.82     28.95 o
 -16   1  15      165.84      165.27     23.50 o
 -15   1  15      501.40      499.79     28.90 o
 -14   1  15       49.35       52.60     15.78 o
 -13   1  15      157.37      165.78     16.53 o
 -12   1  15      263.74      289.32     20.07 o
 -11   1  15       10.02       12.43     16.08 o
 -10   1  15        1.43        1.85     19.54 o
  -9   1  15      201.74      209.51     25.09 o
  -8   1  15        3.08        9.84     17.33 o
  -7   1  15      667.46      702.99     52.71 o
  -6   1  15     4815.14     4962.04     77.26 o
  -5   1  15       52.96       44.13     19.75 o
  -4   1  15      307.04      255.47     26.28 o
  -3   1  15       28.44       17.70     20.33 o
  -2   1  15      430.08      423.51     33.99 o
  -1   1  15      233.71      213.55     26.18 o
   0   1  15     1698.93     1622.80     53.20 o
   1   1  15     1615.63     1510.35     73.29 o
   2   1  15       19.56        4.15     24.19 o
   3   1  15      121.55      116.33     30.74 o
   4   1  15      625.48      607.20     46.91 o
   5   1  15       19.45       14.70     40.74 o
 -16   2  15      404.81      412.42     55.86 o
 -15   2  15      193.38      191.60     22.26 o
 -14   2  15       77.78       74.20     18.74 o
 -13   2  15      105.56      105.09     17.19 o
 -12   2  15      163.26      156.09     17.90 o
 -11   2  15      921.58      916.50     28.75 o
 -10   2  15     1314.10     1376.33     32.42 o
  -9   2  15      115.21      141.96     17.67 o
  -8   2  15     1570.61     1631.92     48.40 o
  -7   2  15     1495.78     1437.31     70.77 o
  -6   2  15       88.12       97.49     22.06 o
  -5   2  15      971.37      957.01     44.94 o
  -4   2  15     1733.17     1832.48     81.69 o
  -3   2  15      441.77      471.59     33.60 o
  -2   2  15     2810.21     2895.51     63.55 o
  -1   2  15      301.34      294.21     29.90 o
   0   2  15      256.81      237.52     28.10 o
   1   2  15      815.24      788.62     43.80 o
   2   2  15      144.06      148.11     28.60 o
   3   2  15      425.04      422.01     37.68 o
   4   2  15      890.68      922.99     55.44 o
 -15   3  15        1.25        4.37     28.63 o
 -14   3  15      340.42      374.22     38.14 o
 -13   3  15      161.88      191.71     24.01 o
 -12   3  15      117.85      133.15     16.06 o
 -11   3  15      251.32      266.84     17.59 o
 -10   3  15      966.43     1004.95     26.38 o
  -9   3  15        0.18        2.21     12.25 o
  -8   3  15     1764.35     1854.29     59.43 o
  -7   3  15     2287.23     2343.22    162.11 o
  -6   3  15       18.77       12.81     19.00 o
  -5   3  15      274.46      285.57     26.52 o
  -4   3  15      869.34      878.63     40.54 o
  -3   3  15       32.98       38.86     20.33 o
  -2   3  15      313.75      335.52     29.94 o
  -1   3  15       13.24       -7.29     20.45 o
   0   3  15       79.93      110.22     25.16 o
   1   3  15      291.73      319.61     47.04 o
   2   3  15     1866.87     1667.74     85.68 o
   3   3  15        2.89       12.18     40.32 o
   4   3  15       67.67       38.22     41.16 o
 -15   4  15       22.88       55.91     35.28 o
 -14   4  15      251.23      316.37     37.72 o
 -13   4  15      300.65      315.33     27.64 o
 -12   4  15       81.27       85.23     22.13 o
 -11   4  15     1455.79     1529.48     42.83 o
 -10   4  15      298.60      291.09     20.31 o
  -9   4  15      177.04      165.30     17.73 o
  -8   4  15      653.72      672.83     30.12 o
  -7   4  15     2088.17     1993.32     53.50 o
  -6   4  15      149.97      120.95     34.44 o
  -5   4  15      843.50      801.32     59.22 o
  -4   4  15      138.42      128.09     35.70 o
  -3   4  15       89.08       92.82     34.86 o
  -2   4  15      153.47      141.11     37.80 o
  -1   4  15     2305.00     2180.54     89.46 o
   0   4  15      213.71      175.97     44.52 o
   1   4  15      395.15      314.15     47.88 o
   2   4  15       17.34       30.66     36.96 o
   3   4  15       40.98       51.66     39.90 o
 -14   5  15       44.80       45.05     24.54 o
 -13   5  15      248.04      249.98     28.03 o
 -12   5  15      135.21      100.27     23.06 o
 -11   5  15      327.26      333.59     27.80 o
 -10   5  15      402.08      434.50     24.65 o
  -9   5  15      376.20      389.22     23.05 o
  -8   5  15     1077.01     1105.83     31.73 o
  -7   5  15      620.69      596.13     40.64 o
  -6   5  15       12.48        2.94     32.76 o
  -5   5  15      304.49      304.91     44.52 o
  -4   5  15      507.06      527.50     55.02 o
  -3   5  15      261.33      225.53     41.58 o
  -2   5  15        4.79       26.88     31.08 o
  -1   5  15     1150.20     1091.53     74.34 o
   0   5  15       14.26       19.74     34.02 o
   1   5  15     2071.73     1796.26     89.46 o
   2   5  15      474.32      380.08     52.92 o
   3   5  15      183.91      214.19     52.50 o
 -13   6  15      547.03      496.37     36.12 o
 -12   6  15       84.33       94.86     24.23 o
 -11   6  15       35.71       24.52     20.59 o
 -10   6  15      581.37      621.44     36.10 o
  -9   6  15      675.27      642.38     28.53 o
  -8   6  15     1255.84     1321.83     39.16 o
  -7   6  15       41.67       40.87     18.37 o
  -6   6  15      265.37      252.83     43.68 o
  -5   6  15      843.68      747.14     62.16 o
  -4   6  15      503.60      477.94     59.22 o
  -3   6  15      752.30      649.71     60.90 o
  -2   6  15      695.87      603.51     60.48 o
  -1   6  15       28.53       25.62     34.44 o
   0   6  15      265.58      269.63     49.14 o
   1   6  15      424.83      402.34     54.60 o
   2   6  15      992.11      887.42     78.54 o
 -12   7  15      511.61      534.16     36.69 o
 -11   7  15       79.77      119.74     26.18 o
 -10   7  15       78.51       90.74     23.34 o
  -9   7  15       49.98       51.28     22.10 o
  -8   7  15       30.86       42.06     25.79 o
  -7   7  15      192.46      186.45     22.90 o
  -6   7  15      785.55      791.02     48.72 o
  -5   7  15        1.75        7.98     32.34 o
  -4   7  15       98.67      110.45     39.90 o
  -3   7  15        0.91      -23.94     32.76 o
  -2   7  15       18.92        3.78     39.48 o
  -1   7  15        1.15       -6.72     36.54 o
   0   7  15     1691.81     1453.13     85.26 o
   1   7  15       22.66       20.16     38.22 o
 -10   8  15      182.92      179.12     26.58 o
  -9   8  15     3467.88     3477.03     67.80 o
  -8   8  15        3.61        4.15     26.13 o
  -7   8  15      154.92      131.27     29.25 o
  -6   8  15        7.94        9.27     25.69 o
  -5   8  15        0.31        0.62     25.22 o
  -4   8  15      489.37      490.96     60.90 o
  -3   8  15      935.37      805.10     68.46 o
  -2   8  15       29.70       19.32     38.22 o
  -1   8  15       24.06       15.96     39.90 o
  -7   9  15       42.87       35.28     42.84 o
  -6   9  15       41.51       40.53     28.81 o
  -5   9  15       32.96       54.37     30.18 o
 -14   0  16      178.16      231.83     46.62 o
 -12   0  16     2836.25     2983.54    101.64 o
 -10   0  16      469.85      480.46     52.50 o
  -8   0  16      485.92      519.52     52.50 o
  -6   0  16     1623.27     1792.48     76.02 o
  -4   0  16      770.01      694.65     54.18 o
  -2   0  16     1764.72     1640.86     77.28 o
   0   0  16      544.61      540.51     55.86 o
   2   0  16       56.44       62.16     42.00 o
 -15   1  16      878.89      922.57     42.66 o
 -14   1  16      552.88      535.08     33.35 o
 -13   1  16       65.82       68.97     25.95 o
 -12   1  16      270.68      275.87     29.76 o
 -11   1  16        4.22       -1.39     20.56 o
 -10   1  16      534.17      565.39     38.69 o
  -9   1  16      705.27      733.52     40.79 o
  -8   1  16     1210.85     1240.18     46.61 o
  -7   1  16        5.68       23.59     20.93 o
  -6   1  16      285.76      280.00     28.36 o
  -5   1  16      813.47      768.64     40.05 o
  -4   1  16      836.38      802.41     41.41 o
  -3   1  16     2799.53     2518.72     61.69 o
  -2   1  16     1437.16     1403.36     50.57 o
  -1   1  16      891.34      873.74     43.50 o
   0   1  16      313.48      347.13     33.70 o
   1   1  16     1106.88      981.61     49.58 o
   2   1  16        0.21       -3.28     25.95 o
   3   1  16      582.63      581.40     46.90 o
 -15   2  16       11.66      -21.11     21.11 o
 -14   2  16       96.47      121.23     24.00 o
 -13   2  16     2212.84     2257.07     53.38 o
 -12   2  16      362.09      322.57     31.25 o
 -11   2  16     1535.35     1489.19     52.66 o
 -10   2  16      257.87      296.13     29.55 o
  -9   2  16       40.69       31.87     20.89 o
  -8   2  16       22.33        9.85     19.75 o
  -7   2  16       30.85       14.64     18.77 o
  -6   2  16      180.62      177.02     25.39 o
  -5   2  16      743.17      758.55     40.08 o
  -4   2  16      674.04      682.83     40.35 o
  -3   2  16     1654.79     1592.60     52.04 o
  -2   2  16      372.06      387.15     33.29 o
  -1   2  16      150.80      123.90     27.54 o
   0   2  16      586.57      526.18     40.38 o
   1   2  16      715.13      698.11     46.65 o
   2   2  16      794.76      741.96     48.11 o
   3   2  16      852.53      794.90     52.23 o
 -14   3  16      166.92      175.42     32.07 o
 -13   3  16      112.72      158.94     31.62 o
 -12   3  16      208.62      232.04     23.78 o
 -11   3  16      463.13      454.79     34.70 o
 -10   3  16      198.21      230.99     44.52 o
  -9   3  16      145.98      182.27     38.64 o
  -8   3  16      391.79      412.84     49.56 o
  -7   3  16     1987.23     1940.73     84.84 o
  -6   3  16      887.69      876.08     62.16 o
  -5   3  16      693.56      675.75     58.38 o
  -4   3  16      422.72      439.72     52.92 o
  -3   3  16      231.90      251.57     43.26 o
  -2   3  16     1289.36     1167.13     71.82 o
  -1   3  16     3881.09     3671.47    114.23 o
   0   3  16      561.92      574.11     61.32 o
   1   3  16      140.06      112.97     44.94 o
   2   3  16      105.72      161.27     46.20 o
   3   3  16        5.14       -3.36     39.48 o
 -14   4  16      359.73      377.95     38.89 o
 -13   4  16       60.61       43.60     21.97 o
 -12   4  16      849.55      849.43     38.96 o
 -11   4  16      118.49      102.09     18.01 o
 -10   4  16      897.58      944.62     44.10 o
  -9   4  16      445.39      370.84     47.04 o
  -8   4  16      734.89      706.83     60.06 o
  -7   4  16        8.98       -3.36     29.40 o
  -6   4  16      282.20      257.87     43.26 o
  -5   4  16      628.64      556.89     60.48 o
  -4   4  16     3572.96     3193.11    105.84 o
  -3   4  16       21.57        4.20     32.76 o
  -2   4  16      828.65      747.56     64.26 o
  -1   4  16       39.83       31.50     38.64 o
   0   4  16       11.08       26.04     37.38 o
   1   4  16       98.46      120.95     46.62 o
   2   4  16     1440.71     1326.30     84.42 o
 -13   5  16      514.62      559.38     37.93 o
 -12   5  16       15.07        2.70     21.40 o
 -11   5  16      201.86      257.80     25.67 o
 -10   5  16      328.71      319.80     25.41 o
  -9   5  16        8.79        0.08     20.26 o
  -8   5  16     3366.84     3249.81    108.77 o
  -7   5  16      968.19      946.22     70.56 o
  -6   5  16      564.71      523.72     56.70 o
  -5   5  16      165.18      128.93     41.58 o
  -4   5  16        9.26      -14.70     32.34 o
  -3   5  16        5.34       -3.36     36.12 o
  -2   5  16     1247.87     1126.39     74.76 o
  -1   5  16      558.54      489.70     59.64 o
   0   5  16      589.20      489.70     58.38 o
   1   5  16      239.45      236.45     50.40 o
 -12   6  16      328.95      361.87     31.88 o
 -11   6  16      212.52      244.88     27.63 o
 -10   6  16        0.06       -7.72     19.48 o
  -9   6  16       44.68       65.08     27.74 o
  -8   6  16      225.10      224.27     47.88 o
  -7   6  16        7.64       16.38     34.02 o
  -6   6  16     2887.65     2814.29    107.09 o
  -5   6  16      581.56      536.31     59.22 o
  -4   6  16      150.12      158.33     44.94 o
  -3   6  16       78.29       61.32     36.96 o
  -2   6  16       13.96        6.72     36.96 o
  -1   6  16        9.53       14.70     38.22 o
   0   6  16       71.29       68.88     40.74 o
 -11   7  16        1.37       20.64     22.83 o
 -10   7  16       17.95       15.82     23.52 o
  -9   7  16     1260.12     1342.83     46.38 o
  -8   7  16      160.25      173.03     47.88 o
  -7   7  16      425.70      374.62     55.44 o
  -6   7  16       12.81       13.02     36.96 o
  -5   7  16      867.36      754.28     67.62 o
  -4   7  16       23.75        7.98     40.32 o
  -3   7  16      897.99      816.86     73.92 o
  -2   7  16      543.05      559.83     69.30 o
  -1   7  16      342.77      316.25     57.96 o
  -8   8  16     1074.69     1048.27     54.79 o
  -7   8  16       22.54       48.30     40.74 o
  -6   8  16     1196.57     1300.26     83.58 o
  -5   8  16       12.59       23.94     42.84 o
  -4   8  16       81.06       60.48     42.00 o
 -13   0  17      210.61      205.79     45.78 o
 -11   0  17     1089.53     1095.73     70.98 o
  -9   0  17      901.50      889.10     60.90 o
  -7   0  17      858.17      842.06     62.58 o
  -5   0  17     1271.70     1310.34     70.14 o
  -3   0  17     1735.12     1814.73     80.64 o
  -1   0  17     1753.69     1665.64     84.00 o
   1   0  17     1903.14     1688.32     86.52 o
 -14   1  17       15.34       21.30     26.41 o
 -13   1  17      697.96      640.87     47.04 o
 -12   1  17      964.58     1006.49     49.15 o
 -11   1  17      208.65      229.76     31.18 o
 -10   1  17      544.61      562.93     40.83 o
  -9   1  17      303.00      267.53     30.13 o
  -8   1  17      513.23      481.42     37.56 o
  -7   1  17       66.93       71.73     23.84 o
  -6   1  17     1905.46     1915.41     77.49 o
  -5   1  17     1074.44     1071.47     48.50 o
  -4   1  17      142.66      114.42     32.13 o
  -3   1  17     1444.70     1385.64     51.63 o
  -2   1  17      768.59      709.15     43.78 o
  -1   1  17      702.68      619.00     42.01 o
   0   1  17      533.20      463.96     39.15 o
   1   1  17      263.51      250.59     36.22 o
   2   1  17       47.84       37.80     28.51 o
 -14   2  17      748.25      893.77     50.32 o
 -13   2  17      772.95      740.23     55.86 o
 -12   2  17      852.14      869.79     65.31 o
 -11   2  17       18.19        1.66     23.01 o
 -10   2  17      165.41      180.56     29.03 o
  -9   2  17       55.06       49.41     23.74 o
  -8   2  17     2671.99     2585.10     64.50 o
  -7   2  17      599.62      583.21     40.32 o
  -6   2  17      888.87      897.96     45.25 o
  -5   2  17        8.78       15.57     23.52 o
  -4   2  17      517.94      460.80     38.14 o
  -3   2  17      217.95      243.59     30.25 o
  -2   2  17     1491.07     1417.34     53.87 o
  -1   2  17     1061.69     1027.30     57.12 o
   0   2  17     1574.72     1407.57     60.27 o
   1   2  17       53.90       51.99     28.94 o
 -14   3  17      537.69      497.26     60.06 o
 -13   3  17      392.29      395.62     54.18 o
 -12   3  17      487.43      392.26     52.92 o
 -11   3  17      107.48      121.37     40.74 o
 -10   3  17     2719.86     2682.41    102.90 o
  -9   3  17      737.67      709.77     61.32 o
  -8   3  17       95.45       90.30     36.96 o
  -7   3  17        9.76       31.50     33.18 o
  -6   3  17      431.03      418.30     49.56 o
  -5   3  17      192.84      223.01     43.26 o
  -4   3  17     1945.09     1898.31     89.88 o
  -3   3  17      151.56      157.49     42.00 o
  -2   3  17       28.83       52.08     36.96 o
  -1   3  17       24.27        3.78     34.86 o
   0   3  17      126.10      121.37     42.84 o
   1   3  17      437.44      449.38     59.22 o
 -13   4  17      541.74      597.21     65.52 o
 -12   4  17        0.26        2.10     35.28 o
 -11   4  17       63.10       78.54     39.06 o
 -10   4  17       32.48       44.52     35.70 o
  -9   4  17       89.98       70.14     37.80 o
  -8   4  17        4.66       -0.42     31.50 o
  -7   4  17     1697.20     1603.48     82.74 o
  -6   4  17      118.84       94.50     38.64 o
  -5   4  17        1.62       31.92     35.70 o
  -4   4  17       35.91       55.02     36.12 o
  -3   4  17        3.57      -10.08     33.18 o
  -2   4  17      356.65      295.67     50.40 o
  -1   4  17     3177.15     2841.17    112.13 o
   0   4  17       21.59        3.78     37.80 o
 -12   5  17        1.09       -5.04     35.70 o
 -11   5  17      755.15      800.48     68.88 o
 -10   5  17      746.43      764.36     70.56 o
  -9   5  17      101.28      118.85     41.58 o
  -8   5  17       55.30       49.98     37.80 o
  -7   5  17      157.91      110.87     43.26 o
  -6   5  17      112.81       89.04     39.90 o
  -5   5  17      846.36      688.35     65.52 o
  -4   5  17     1264.01     1303.20     80.22 o
  -3   5  17      950.52      944.96     73.08 o
  -2   5  17       81.59       71.40     40.74 o
  -1   5  17      122.03       76.02     46.62 o
 -11   6  17        0.71       13.02     36.54 o
 -10   6  17       80.90       48.72     39.90 o
  -9   6  17      160.16      158.33     48.30 o
  -8   6  17     1126.94     1117.57     76.86 o
  -7   6  17       20.29        3.78     39.06 o
  -6   6  17      510.15      482.98     57.96 o
  -5   6  17      777.46      818.96     74.34 o
  -4   6  17        0.28        5.04     36.96 o
  -3   6  17      282.64      290.63     52.08 o
  -2   6  17     1770.61     1558.55     90.30 o
  -8   7  17      348.66      323.38     53.76 o
  -7   7  17        0.01      -18.48     37.80 o
  -6   7  17     1806.18     1596.34     90.30 o
  -5   7  17       21.03       -1.68     42.00 o
 -12   0  18     1195.38     1125.55     75.60 o
 -10   0  18     1037.29     1178.88     74.76 o
  -8   0  18       41.78       65.94     37.80 o
  -6   0  18      474.37      465.76     54.60 o
  -4   0  18      771.49      750.92     62.58 o
  -2   0  18     1047.05     1110.43     73.08 o
   0   0  18      168.00      138.59     47.04 o
 -13   1  18       16.18       -1.11     25.53 o
 -12   1  18      556.22      580.29     48.30 o
 -11   1  18      226.59      296.01     33.55 o
 -10   1  18       25.78       29.57     24.73 o
  -9   1  18      323.41      345.63     35.04 o
  -8   1  18     1148.08     1093.44     67.83 o
  -7   1  18      139.77      152.13     28.60 o
  -6   1  18      941.41      937.74     47.95 o
  -5   1  18     2292.83     2259.14     65.72 o
  -4   1  18       28.62       31.96     25.21 o
  -3   1  18      479.56      472.18     39.71 o
  -2   1  18      279.63      260.86     33.85 o
  -1   1  18        8.43       21.77     26.90 o
   0   1  18      330.30      317.13     37.68 o
 -13   2  18       13.92        9.66     41.16 o
 -12   2  18       51.54       52.08     39.06 o
 -11   2  18      408.71      318.35     49.56 o
 -10   2  18        5.22        1.26     34.02 o
  -9   2  18      700.45      806.78     65.94 o
  -8   2  18      139.50      137.75     42.84 o
  -7   2  18      136.06      133.55     43.26 o
  -6   2  18       30.48       10.92     33.18 o
  -5   2  18      197.34      267.11     47.04 o
  -4   2  18      108.87      144.47     45.36 o
  -3   2  18     1474.74     1482.53     83.16 o
  -2   2  18        5.89       -5.88     39.06 o
  -1   2  18       10.28      -29.82     36.54 o
 -12   3  18       28.71       60.06     39.90 o
 -11   3  18       24.33       25.20     37.38 o
 -10   3  18        7.54       -1.68     38.64 o
  -9   3  18       49.03       37.80     40.32 o
  -8   3  18       25.86       18.48     34.86 o
  -7   3  18     1339.51     1309.92     81.90 o
  -6   3  18      115.80      129.77     41.16 o
  -5   3  18      167.32      141.53     45.36 o
  -4   3  18      132.26      112.55     44.52 o
  -3   3  18      930.84      862.22     71.82 o
  -2   3  18       10.42       28.56     39.06 o
  -1   3  18     1790.77     1687.90     95.34 o
 -11   4  18       63.35       64.26     39.48 o
 -10   4  18     1899.05     1822.29     91.98 o
  -9   4  18      139.05       99.54     44.10 o
  -8   4  18        9.07       28.98     39.90 o
  -7   4  18       31.79       14.70     37.38 o
  -6   4  18      104.19       86.94     43.68 o
  -5   4  18       36.55       59.22     42.84 o
  -4   4  18     1403.77     1464.47     88.20 o
  -3   4  18       91.49      121.37     48.30 o
  -2   4  18       20.93       34.44     44.94 o
 -10   5  18      115.21      136.91     44.52 o
  -9   5  18      273.37      266.69     49.98 o
  -8   5  18      171.93      130.61     44.52 o
  -7   5  18      481.32      491.38     58.80 o
  -6   5  18      308.24      268.37     54.18 o
  -5   5  18       17.14       31.08     40.32 o
  -4   5  18       11.53      -11.76     38.64 o
  -3   5  18      240.40      198.65     49.14 o
 -11   0  19     1048.77     1167.97     75.18 o
  -9   0  19       33.01       27.72     38.22 o
  -7   0  19       97.02       94.92     39.48 o
  -5   0  19     2761.16     2646.30    100.80 o
  -3   0  19      355.61      332.20     50.82 o
 -11   1  19      169.30      168.14     32.67 o
 -10   1  19        6.00        8.14     25.52 o
  -9   1  19      377.07      460.63     40.09 o
  -8   1  19      359.01      350.17     36.06 o
  -7   1  19      163.09      165.27     30.09 o
  -6   1  19        4.04       19.46     26.72 o
  -5   1  19        6.89       -2.97     27.61 o
  -4   1  19        3.51       25.93     28.49 o
  -3   1  19       81.92      102.11     29.16 o
 -11   2  19      151.86      142.37     47.88 o
 -10   2  19      221.93      188.57     46.20 o
  -9   2  19      123.61      139.01     43.68 o
  -8   2  19      278.73      292.73     49.56 o
  -7   2  19       21.14       16.80     37.38 o
  -6   2  19     1061.69      986.95     78.12 o
  -5   2  19       79.61       52.50     39.48 o
  -4   2  19     1696.45     1592.99     88.20 o
  -3   2  19       13.28       14.28     40.32 o
 -10   3  19      995.29     1049.95     81.06 o
  -9   3  19      145.84      154.55     45.78 o
  -8   3  19      235.71      204.95     47.88 o
  -7   3  19       24.28       57.12     43.26 o
  -6   3  19        4.43      -13.02     37.38 o
  -5   3  19       39.31       20.58     39.48 o
  -4   3  19      527.98      450.22     58.80 o
  -8   4  19        9.37       35.70     40.32 o
  -7   4  19      935.80      980.23     77.70 o
  -6   4  19      135.46      123.05     46.20 o
  -8   0  20     1821.69     1842.03     94.92 o
 
